# Supplementary material for: Small soluble α-synuclein aggregates are the toxic species in Parkinson’s disease
Source: Nat Commun. 2022 Sep 20;13:5512. doi: 10.1038/s41467-022-33252-6 (PMC9489799; doi:10.1038/s41467-022-33252-6)
Supplement: Supplementary file 4 — Source data [file 41467_2022_33252_MOESM4_ESM.xlsx]

## Sheet: Figure 2A
0.5	0.4	0.3	0.2
0.00334	0	0.000983	0.028166
0.004175	0.001814	0.001966	0.030615
0.00835	0.001814	0.003932	0.031839
0.009185	0.001814	0.005898	0.034289
0.012525	0.003628	0.00983	0.036738
0.019205	0.005442	0.00983	0.037962
0.02338	0.006349	0.010813	0.04531
0.02505	0.006349	0.014745	0.046535
0.025885	0.008163	0.015728	0.047759
0.02839	0.009977	0.016711	0.053882
0.02839	0.010884	0.016711	0.053882
0.034235	0.010884	0.022609	0.060005
0.03674	0.010884	0.022609	0.062454
0.040915	0.011791	0.022609	0.064903
0.04175	0.011791	0.023592	0.066128
0.04342	0.011791	0.027524	0.0747
0.04509	0.012698	0.033422	0.0747
0.0501	0.012698	0.034405	0.077149
0.052605	0.014512	0.034405	0.079599
0.05344	0.015419	0.035388	0.080823
0.055945	0.015419	0.035388	0.083272
0.055945	0.016326	0.036371	0.085722
0.05845	0.016326	0.038337	0.086946
0.059285	0.016326	0.040303	0.086946
0.060955	0.01814	0.042269	0.086946
0.060955	0.01814	0.042269	0.09062
0.062625	0.01814	0.046201	0.091845
0.06346	0.019047	0.047184	0.091845
0.06346	0.019954	0.04915	0.091845
0.06513	0.019954	0.04915	0.093069
0.06513	0.020861	0.050133	0.093069
0.067635	0.021768	0.050133	0.094294
0.069305	0.021768	0.051116	0.095518
0.070975	0.023582	0.052099	0.096743
0.070975	0.023582	0.054065	0.096743
0.07181	0.023582	0.054065	0.097968
0.07181	0.024489	0.055048	0.100417
0.07181	0.024489	0.057014	0.101641
0.072645	0.026303	0.057014	0.10409
0.07348	0.026303	0.057014	0.105315
0.07348	0.02721	0.05898	0.105315
0.07682	0.02721	0.05898	0.105315
0.07682	0.029024	0.059963	0.10654
0.077655	0.029024	0.059963	0.107764
0.079325	0.029024	0.059963	0.107764
0.079325	0.029024	0.061929	0.108989
0.08016	0.029931	0.062912	0.110213
0.08183	0.029931	0.062912	0.110213
0.0835	0.030838	0.062912	0.113887
0.0835	0.031745	0.063895	0.113887
0.084335	0.031745	0.063895	0.113887
0.084335	0.032652	0.063895	0.115112
0.08517	0.032652	0.063895	0.116336
0.08684	0.033559	0.063895	0.116336
0.087675	0.035373	0.065861	0.117561
0.087675	0.03628	0.065861	0.118786
0.08851	0.03628	0.065861	0.118786
0.08851	0.03628	0.066844	0.121235
0.09018	0.03628	0.067827	0.121235
0.09018	0.037187	0.06881	0.121235
0.091015	0.037187	0.06881	0.121235
0.091015	0.037187	0.06881	0.122459
0.092685	0.037187	0.069793	0.122459
0.09352	0.037187	0.069793	0.123684
0.094355	0.038094	0.069793	0.123684
0.09519	0.038094	0.069793	0.123684
0.09519	0.039001	0.070776	0.123684
0.09519	0.041722	0.070776	0.126133
0.09686	0.041722	0.071759	0.126133
0.09686	0.041722	0.071759	0.127358
0.097695	0.042629	0.071759	0.128582
0.099365	0.042629	0.072742	0.128582
0.1002	0.042629	0.072742	0.128582
0.101035	0.042629	0.075691	0.129807
0.101035	0.043536	0.075691	0.132256
0.10187	0.043536	0.076674	0.132256
0.10187	0.043536	0.077657	0.133481
0.10187	0.044443	0.07864	0.133481
0.10187	0.044443	0.07864	0.134705
0.102705	0.044443	0.07864	0.13593
0.102705	0.04535	0.079623	0.13593
0.102705	0.046257	0.079623	0.13593
0.102705	0.046257	0.079623	0.138379
0.102705	0.046257	0.080606	0.139604
0.102705	0.047164	0.080606	0.139604
0.102705	0.047164	0.080606	0.139604
0.10354	0.048071	0.080606	0.139604
0.10354	0.048071	0.081589	0.140828
0.104375	0.048978	0.081589	0.140828
0.104375	0.048978	0.081589	0.140828
0.10521	0.048978	0.082572	0.140828
0.10521	0.048978	0.082572	0.142053
0.10521	0.049885	0.082572	0.142053
0.106045	0.049885	0.083555	0.143277
0.10688	0.049885	0.083555	0.144204
0.10688	0.050792	0.084538	0.144502
0.107715	0.050792	0.084538	0.144502
0.107715	0.050792	0.084538	0.144502
0.10855	0.053513	0.086504	0.145727
0.10855	0.053513	0.086504	0.145727
0.10855	0.05442	0.086504	0.145727
0.109385	0.05442	0.086504	0.145727
0.109385	0.05442	0.086504	0.145727
0.11022	0.05442	0.087487	0.146951
0.11022	0.05442	0.087487	0.146951
0.111055	0.05442	0.087487	0.147768
0.111055	0.05442	0.08847	0.148176
0.111055	0.055327	0.08847	0.1494
0.111055	0.055327	0.08847	0.150625
0.11189	0.056234	0.089453	0.150625
0.112725	0.056234	0.089453	0.150625
0.112725	0.056234	0.089453	0.15185
0.112725	0.057141	0.090436	0.15185
0.11356	0.057141	0.091419	0.153074
0.114395	0.058048	0.091419	0.153074
0.114395	0.058048	0.092402	0.154299
0.11523	0.058048	0.092402	0.154299
0.11523	0.059862	0.092402	0.155523
0.11523	0.059862	0.093385	0.155523
0.11523	0.060769	0.093385	0.157973
0.1169	0.062583	0.094368	0.157973
0.117735	0.062583	0.094368	0.157973
0.11857	0.06349	0.095351	0.159197
0.11857	0.06349	0.095351	0.159197
0.119405	0.06349	0.096334	0.159197
0.12024	0.06349	0.096334	0.160422
0.12024	0.064397	0.097317	0.160422
0.121075	0.064397	0.0983	0.160422
0.121075	0.066211	0.0983	0.160422
0.121075	0.067118	0.0983	0.160422
0.121075	0.067118	0.0983	0.160422
0.12191	0.067118	0.0983	0.161646
0.12191	0.068025	0.0983	0.162871
0.122745	0.068025	0.099283	0.162871
0.122745	0.068932	0.101249	0.164096
0.12358	0.068932	0.101249	0.16532
0.12358	0.069839	0.101249	0.16532
0.12358	0.069839	0.101249	0.166545
0.124415	0.069839	0.101249	0.166545
0.12525	0.070746	0.102232	0.166632
0.12525	0.070746	0.102232	0.167769
0.12525	0.070746	0.103215	0.167769
0.12525	0.070746	0.104198	0.167769
0.12525	0.071653	0.106164	0.170219
0.12525	0.071653	0.106164	0.170219
0.126085	0.07256	0.106164	0.171443
0.126085	0.073467	0.107147	0.171443
0.12692	0.073467	0.10813	0.171443
0.12692	0.074374	0.109113	0.172668
0.12692	0.075281	0.109113	0.172668
0.12692	0.075281	0.110096	0.172668
0.12692	0.075281	0.110096	0.175117
0.12692	0.076188	0.110096	0.175117
0.127755	0.076188	0.110096	0.176342
0.127755	0.076188	0.111079	0.176342
0.127755	0.076188	0.111079	0.176342
0.12859	0.077095	0.112062	0.176342
0.12859	0.077095	0.112062	0.177566
0.12859	0.077095	0.113045	0.177566
0.12859	0.077095	0.113045	0.177566
0.129425	0.078002	0.113045	0.177566
0.129425	0.078002	0.113045	0.178791
0.129425	0.078002	0.114028	0.178791
0.129425	0.078002	0.114028	0.178791
0.129425	0.078002	0.114028	0.179208
0.13026	0.078909	0.114028	0.180015
0.131095	0.078909	0.114028	0.18124
0.131095	0.078909	0.115011	0.182465
0.131095	0.079816	0.115011	0.182465
0.13193	0.079816	0.115011	0.182465
0.13193	0.080723	0.115011	0.182465
0.13193	0.080723	0.115011	0.182465
0.13193	0.080723	0.115994	0.183689
0.132765	0.080723	0.115994	0.183689
0.132765	0.080723	0.115994	0.184914
0.132765	0.080723	0.116977	0.184914
0.1336	0.08163	0.116977	0.186138
0.134435	0.08163	0.11796	0.186138
0.13527	0.08163	0.11796	0.187363
0.13527	0.08163	0.118943	0.187363
0.136105	0.08163	0.119926	0.188587
0.136105	0.08163	0.119926	0.189812
0.136105	0.08163	0.119926	0.189812
0.136105	0.08163	0.119926	0.189812
0.136105	0.082537	0.119926	0.190212
0.136105	0.083444	0.119926	0.191037
0.13694	0.083444	0.119926	0.191037
0.13694	0.084351	0.119926	0.191037
0.13694	0.084351	0.120909	0.192261
0.13694	0.084351	0.121892	0.192261
0.13694	0.084351	0.121892	0.192261
0.13694	0.084351	0.121892	0.192261
0.137775	0.084351	0.122875	0.193356
0.137775	0.084351	0.122875	0.193486
0.137775	0.085258	0.123858	0.193486
0.13861	0.086165	0.123858	0.193486
0.13861	0.086165	0.123858	0.193486
0.13861	0.086165	0.123858	0.19471
0.13861	0.086165	0.123858	0.19471
0.13861	0.087072	0.124841	0.19471
0.139445	0.087072	0.124841	0.195935
0.14028	0.087072	0.124841	0.1965
0.14028	0.087979	0.125824	0.19716
0.14028	0.087979	0.126807	0.19716
0.14028	0.087979	0.12779	0.19716
0.14028	0.087979	0.12779	0.198384
0.14028	0.088886	0.12779	0.199609
0.14028	0.088886	0.12779	0.199609
0.141115	0.088886	0.12779	0.199609
0.141115	0.088886	0.12779	0.199609
0.14195	0.089793	0.128773	0.199644
0.14195	0.0907	0.128773	0.200833
0.142785	0.0907	0.128773	0.200833
0.142785	0.0907	0.129756	0.200833
0.142785	0.0907	0.129756	0.200833
0.142785	0.0907	0.129756	0.200833
0.142785	0.0907	0.130739	0.202058
0.142785	0.0907	0.130739	0.202058
0.14362	0.0907	0.130739	0.202058
0.14362	0.0907	0.130739	0.202058
0.14362	0.0907	0.130739	0.202058
0.14362	0.091607	0.130739	0.202788
0.144455	0.091607	0.131722	0.203283
0.144455	0.091607	0.131722	0.203283
0.14529	0.092514	0.132705	0.203283
0.14529	0.092514	0.132705	0.204507
0.14529	0.092514	0.132705	0.20496
0.14529	0.092514	0.133688	0.205732
0.146125	0.093421	0.134671	0.205732
0.146125	0.093421	0.134671	0.205732
0.146125	0.093421	0.134671	0.205732
0.146125	0.093421	0.134671	0.205732
0.146125	0.093421	0.135654	0.208181
0.14696	0.094328	0.135654	0.208181
0.14696	0.094328	0.135654	0.208181
0.14696	0.095235	0.135654	0.208181
0.14696	0.095235	0.135654	0.208181
0.14696	0.095235	0.135654	0.209406
0.14696	0.096142	0.135654	0.209406
0.14696	0.096142	0.135654	0.209406
0.14696	0.097049	0.135654	0.209406
0.14696	0.097956	0.136637	0.210648
0.14696	0.097956	0.136637	0.21222
0.147795	0.097956	0.136637	0.213079
0.147795	0.097956	0.13762	0.213079
0.147795	0.098863	0.13762	0.213079
0.14863	0.098863	0.138603	0.214304
0.14863	0.098863	0.139586	0.215364
0.149465	0.098863	0.139586	0.215529
0.149465	0.098863	0.139586	0.215529
0.149465	0.098863	0.139586	0.216753
0.149465	0.098863	0.139586	0.216753
0.1503	0.098863	0.140569	0.216753
0.1503	0.098863	0.141552	0.216753
0.151135	0.09977	0.142535	0.216753
0.151135	0.09977	0.143518	0.217978
0.151135	0.09977	0.143518	0.217978
0.15197	0.100677	0.143518	0.218508
0.15197	0.100677	0.143518	0.219202
0.15197	0.100677	0.143518	0.219202
0.15197	0.100677	0.143518	0.219202
0.15197	0.100677	0.144501	0.219202
0.152805	0.100677	0.144501	0.220427
0.152805	0.100677	0.144501	0.220427
0.152805	0.100677	0.144501	0.220427
0.15364	0.101584	0.144501	0.220427
0.15364	0.102491	0.144501	0.221652
0.154475	0.102491	0.144501	0.221652
0.154475	0.102491	0.144501	0.221652
0.154475	0.102491	0.144501	0.221652
0.154475	0.102491	0.145484	0.221652
0.154475	0.102491	0.145484	0.221652
0.15531	0.102491	0.145484	0.222876
0.156145	0.102491	0.145484	0.222876
0.156145	0.102491	0.145484	0.222876
0.156145	0.102491	0.145484	0.222876
0.156145	0.103398	0.145484	0.222876
0.156145	0.103398	0.146467	0.222876
0.156145	0.103398	0.146467	0.222876
0.156145	0.103398	0.146467	0.224101
0.15698	0.103398	0.146467	0.224101
0.15698	0.104305	0.146467	0.224101
0.15698	0.104305	0.146467	0.224101
0.15698	0.104305	0.14745	0.224101
0.157815	0.104305	0.14745	0.224101
0.157815	0.104305	0.14745	0.225325
0.157815	0.104305	0.14745	0.225325
0.15865	0.105212	0.14745	0.226368
0.15865	0.105212	0.14745	0.226368
0.15865	0.106119	0.14745	0.22655
0.15865	0.106119	0.14745	0.22655
0.159485	0.106119	0.148433	0.22655
0.159485	0.106119	0.148433	0.22655
0.159485	0.107026	0.148433	0.22655
0.159485	0.107026	0.148433	0.22655
0.16032	0.107026	0.149416	0.22655
0.16032	0.107026	0.149416	0.227774
0.16032	0.107026	0.149416	0.227774
0.161155	0.107026	0.149416	0.228999
0.161155	0.107026	0.149416	0.228999
0.161155	0.107026	0.149416	0.228999
0.161155	0.107026	0.149416	0.228999
0.161155	0.107933	0.150399	0.229512
0.16199	0.107933	0.150399	0.229512
0.16199	0.107933	0.150399	0.230224
0.16199	0.10884	0.151382	0.230224
0.162825	0.10884	0.151382	0.230224
0.162825	0.10884	0.151382	0.230224
0.162825	0.10884	0.151382	0.230224
0.162825	0.109747	0.152365	0.230224
0.162825	0.109747	0.152365	0.230224
0.162825	0.110654	0.152365	0.230224
0.16366	0.111561	0.152365	0.231448
0.16366	0.111561	0.152365	0.231448
0.16366	0.112468	0.153348	0.232656
0.16366	0.112468	0.154331	0.232673
0.164495	0.112468	0.154331	0.232673
0.164495	0.113375	0.154331	0.232673
0.164495	0.113375	0.154331	0.232673
0.16533	0.114282	0.154331	0.232673
0.16533	0.114282	0.155314	0.232673
0.16533	0.115189	0.155314	0.233508
0.16533	0.115189	0.155314	0.233897
0.166165	0.115189	0.155314	0.233897
0.166165	0.115189	0.155314	0.233897
0.166165	0.115189	0.155314	0.233897
0.166165	0.116096	0.155314	0.234228
0.166165	0.116096	0.156297	0.234228
0.166165	0.116096	0.156297	0.23424
0.166165	0.116096	0.156297	0.235122
0.167	0.116096	0.156297	0.235122
0.167	0.116096	0.156297	0.235122
0.167	0.116096	0.15728	0.235122
0.167	0.117003	0.15728	0.235122
0.167	0.117003	0.158263	0.235122
0.167	0.117003	0.158263	0.2358
0.167	0.11791	0.158263	0.236347
0.167835	0.11791	0.158263	0.236347
0.167835	0.118817	0.158263	0.236347
0.167835	0.118817	0.158263	0.236347
0.167835	0.118817	0.158263	0.237372
0.167835	0.118817	0.158263	0.237571
0.167835	0.118817	0.159246	0.237571
0.167835	0.118817	0.159246	0.237571
0.16867	0.118817	0.159246	0.237571
0.16867	0.119724	0.159246	0.238632
0.16867	0.119724	0.159246	0.238796
0.16867	0.119724	0.159246	0.238796
0.16867	0.119724	0.159246	0.238944
0.16867	0.120631	0.160229	0.238944
0.169505	0.120631	0.160229	0.24002
0.169505	0.120631	0.160229	0.24002
0.169505	0.120631	0.160229	0.241245
0.17034	0.121538	0.160229	0.241245
0.17034	0.121538	0.160229	0.241245
0.17034	0.121538	0.160229	0.241245
0.17034	0.121538	0.160229	0.241245
0.17034	0.121538	0.161212	0.242088
0.17034	0.121538	0.161212	0.242088
0.171175	0.121538	0.161212	0.242292
0.171175	0.121538	0.162195	0.24247
0.171175	0.122445	0.162195	0.24247
0.171175	0.122445	0.162195	0.24247
0.171175	0.123352	0.162195	0.24247
0.171175	0.124259	0.163178	0.24247
0.17201	0.124259	0.163178	0.24366
0.17201	0.124259	0.164161	0.243694
0.17201	0.124259	0.164161	0.243694
0.17201	0.124259	0.164161	0.243694
0.172845	0.125166	0.164161	0.243694
0.172845	0.125166	0.165144	0.244488
0.172845	0.125166	0.165144	0.244919
0.172845	0.125166	0.165144	0.244919
0.172845	0.125166	0.165144	0.244919
0.17368	0.126073	0.165144	0.244919
0.17368	0.126073	0.165144	0.24522
0.17368	0.126073	0.165144	0.246143
0.17368	0.12698	0.165144	0.246143
0.17368	0.12698	0.166127	0.246143
0.174515	0.12698	0.166127	0.246143
0.174515	0.12698	0.166127	0.246143
0.174515	0.12698	0.166127	0.246143
0.174515	0.12698	0.166127	0.246143
0.174515	0.127887	0.166127	0.246804
0.17535	0.127887	0.166127	0.247368
0.17535	0.128794	0.166127	0.247368
0.17535	0.128794	0.16711	0.248593
0.17535	0.128794	0.16711	0.248593
0.17535	0.128794	0.16711	0.248593
0.17535	0.128794	0.168093	0.249612
0.17535	0.128794	0.168093	0.249817
0.176185	0.128794	0.168093	0.250344
0.176185	0.129701	0.168093	0.251042
0.176185	0.129701	0.168942	0.251042
0.176185	0.129701	0.168942	0.251042
0.17702	0.130608	0.168942	0.251042
0.17702	0.130608	0.169076	0.251042
0.17702	0.130608	0.169076	0.251042
0.17702	0.130608	0.169076	0.252266
0.17702	0.131515	0.169076	0.252266
0.17702	0.131515	0.169932	0.252266
0.17702	0.132422	0.170059	0.25254
0.177855	0.132422	0.170059	0.253491
0.177855	0.132422	0.171042	0.253491
0.177855	0.133329	0.171042	0.253491
0.177855	0.133329	0.172025	0.253491
0.177855	0.133329	0.172025	0.253491
0.17869	0.133329	0.172025	0.254716
0.17869	0.133329	0.173008	0.254716
0.17869	0.133329	0.173008	0.254716
0.17869	0.133329	0.173008	0.255468
0.17869	0.134236	0.173991	0.25594
0.17869	0.134236	0.173991	0.25594
0.17869	0.134236	0.173991	0.25594
0.17869	0.134236	0.173991	0.25594
0.179525	0.135143	0.173991	0.25594
0.179525	0.135143	0.173991	0.25594
0.18036	0.135143	0.173991	0.2562
0.18036	0.135143	0.173991	0.2562
0.18036	0.135143	0.173991	0.256236
0.18036	0.135143	0.174974	0.256236
0.18036	0.135143	0.174974	0.257165
0.18036	0.13605	0.174974	0.257165
0.18036	0.13605	0.174974	0.257165
0.18036	0.13605	0.175957	0.257165
0.18036	0.13605	0.175957	0.257165
0.18036	0.13605	0.175957	0.257165
0.181195	0.13605	0.175957	0.257808
0.181195	0.13605	0.17694	0.257808
0.181195	0.136957	0.17694	0.258389
0.181195	0.136957	0.17694	0.258389
0.181195	0.136957	0.17694	0.258389
0.181195	0.136957	0.17694	0.258389
0.18203	0.136957	0.17694	0.25938
0.18203	0.136957	0.17694	0.259614
0.18203	0.136957	0.17694	0.260839
0.18203	0.136957	0.177923	0.260839
0.18203	0.137864	0.177923	0.260839
0.18203	0.137864	0.177923	0.260839
0.18203	0.137864	0.177923	0.260839
0.18203	0.137864	0.177923	0.260839
0.18203	0.137864	0.177923	0.260839
0.18203	0.137864	0.178906	0.260839
0.18203	0.137864	0.178906	0.260952
0.18203	0.137864	0.178906	0.260952
0.182865	0.137864	0.178906	0.260952
0.182865	0.138771	0.178906	0.261324
0.182865	0.138771	0.179889	0.261324
0.1837	0.138771	0.179889	0.262056
0.1837	0.138771	0.179889	0.262063
0.1837	0.139678	0.179889	0.262524
0.1837	0.139678	0.179889	0.263288
0.1837	0.139678	0.180872	0.263288
0.1837	0.140585	0.180872	0.263288
0.184535	0.140585	0.180872	0.263288
0.184535	0.140585	0.180872	0.263288
0.184535	0.140585	0.180872	0.26352
0.184535	0.140585	0.180872	0.264096
0.184535	0.140585	0.181855	0.264512
0.184535	0.141492	0.181855	0.264512
0.18537	0.141492	0.181855	0.264512
0.18537	0.141492	0.18264	0.264512
0.18537	0.141492	0.18264	0.264512
0.18537	0.141492	0.182838	0.265668
0.18537	0.141492	0.182838	0.265737
0.186205	0.141492	0.182838	0.265737
0.186205	0.142399	0.182838	0.265737
0.186205	0.142399	0.183821	0.265737
0.186205	0.142399	0.183821	0.265737
0.186205	0.142399	0.183821	0.265737
0.186205	0.142399	0.183821	0.265737
0.186205	0.142399	0.183821	0.265737
0.186205	0.142399	0.184804	0.266961
0.186205	0.142399	0.184804	0.266961
0.18704	0.144213	0.184804	0.266961
0.18704	0.144213	0.184804	0.266961
0.18704	0.144213	0.184804	0.266961
0.187875	0.144213	0.184804	0.266961
0.187875	0.144213	0.184804	0.266961
0.187875	0.144213	0.184804	0.266961
0.187875	0.14512	0.184804	0.266961
0.187875	0.14512	0.184804	0.266961
0.18871	0.14512	0.184804	0.266961
0.18871	0.14512	0.185787	0.26724
0.189545	0.14512	0.185787	0.268186
0.189545	0.14512	0.185787	0.268186
0.189545	0.14512	0.185787	0.268186
0.189545	0.14512	0.185787	0.268186
0.189545	0.14512	0.185787	0.268186
0.189545	0.14512	0.185787	0.268812
0.189545	0.146027	0.185787	0.268812
0.19038	0.146027	0.18677	0.269376
0.19038	0.146027	0.18677	0.269411
0.19038	0.146934	0.18677	0.269411
0.19038	0.146934	0.18677	0.269411
0.19038	0.146934	0.18677	0.269411
0.19038	0.147841	0.18677	0.269411
0.19038	0.147841	0.187206	0.270384
0.19038	0.147841	0.187206	0.270635
0.19038	0.147841	0.187753	0.270635
0.19038	0.147841	0.187753	0.27186
0.19038	0.147841	0.187753	0.27186
0.19038	0.148748	0.187753	0.27186
0.19038	0.148748	0.187753	0.27186
0.191215	0.149655	0.187753	0.271956
0.191215	0.149655	0.187753	0.272304
0.191215	0.149655	0.187753	0.273084
0.191215	0.149655	0.187753	0.273084
0.191215	0.149655	0.188736	0.273528
0.191215	0.149655	0.188736	0.274309
0.191215	0.149655	0.188736	0.274309
0.191215	0.149655	0.188736	0.274309
0.191215	0.149655	0.188736	0.274309
0.191215	0.149655	0.188736	0.2751
0.191215	0.149655	0.188736	0.2751
0.191215	0.149655	0.189719	0.275534
0.191215	0.150562	0.19025	0.275534
0.191215	0.150562	0.190702	0.275534
0.191215	0.150562	0.190702	0.275534
0.19205	0.151469	0.190702	0.275534
0.19205	0.151469	0.190702	0.275534
0.19205	0.151469	0.190702	0.275534
0.19205	0.151469	0.191685	0.275534
0.19205	0.151469	0.191685	0.275964
0.19205	0.152376	0.191685	0.276758
0.19205	0.152376	0.191685	0.276758
0.192885	0.152376	0.191685	0.276758
0.192885	0.152376	0.191685	0.276758
0.192885	0.152376	0.191685	0.276758
0.19372	0.152376	0.191685	0.277983
0.19372	0.152376	0.192668	0.277983
0.19372	0.152376	0.192668	0.277983
0.19372	0.153283	0.192668	0.277983
0.19372	0.153283	0.192668	0.277983
0.19372	0.153283	0.192668	0.277983
0.19372	0.153283	0.192668	0.277983
0.194555	0.153283	0.192668	0.278244
0.194555	0.153283	0.192668	0.278244
0.194555	0.153283	0.193651	0.278892
0.194555	0.153283	0.193651	0.279207
0.194555	0.15419	0.193651	0.279207
0.194555	0.15419	0.193651	0.279207
0.194555	0.15419	0.193651	0.279624
0.194555	0.155097	0.193651	0.280356
0.194555	0.155097	0.193651	0.280432
0.194555	0.155097	0.193651	0.280432
0.194555	0.155097	0.194634	0.280432
0.19539	0.155097	0.194634	0.280432
0.19539	0.156004	0.194634	0.281657
0.19539	0.156004	0.194634	0.281657
0.19539	0.156004	0.194634	0.281657
0.19539	0.156004	0.194634	0.281657
0.196225	0.156004	0.194634	0.281657
0.196225	0.156004	0.195617	0.281657
0.196225	0.156004	0.195617	0.28182
0.196225	0.156004	0.195617	0.282552
0.196225	0.156911	0.195617	0.282881
0.196225	0.156911	0.195617	0.282881
0.196225	0.156911	0.196338	0.282881
0.19706	0.156911	0.196338	0.282881
0.19706	0.156911	0.1966	0.28296
0.19706	0.156911	0.1966	0.28296
0.19706	0.156911	0.1966	0.28296
0.197895	0.156911	0.1966	0.28296
0.197895	0.156911	0.1966	0.283284
0.197895	0.156911	0.1966	0.284016
0.197895	0.156911	0.1966	0.284106
0.19873	0.157818	0.1966	0.284106
0.19873	0.157818	0.1966	0.284106
0.19873	0.157818	0.1966	0.284106
0.19873	0.157818	0.1966	0.284106
0.19873	0.157818	0.197583	0.284532
0.19873	0.158725	0.197583	0.28533
0.19873	0.158725	0.197583	0.28533
0.19873	0.158725	0.197583	0.28533
0.19873	0.159632	0.198566	0.28533
0.19873	0.159632	0.198566	0.28533
0.19873	0.159632	0.198566	0.28533
0.199565	0.159632	0.198566	0.28533
0.199565	0.159632	0.198566	0.28533
0.199565	0.159632	0.198566	0.286104
0.199565	0.159632	0.198566	0.286212
0.199565	0.159632	0.198566	0.286555
0.199565	0.159632	0.198566	0.286555
0.2004	0.160539	0.198566	0.286555
0.2004	0.160539	0.198566	0.286555
0.2004	0.160539	0.198566	0.286555
0.2004	0.160539	0.198566	0.286555
0.2004	0.160539	0.199549	0.286555
0.201235	0.160539	0.199549	0.286555
0.201235	0.161446	0.199549	0.286944
0.201235	0.161446	0.199549	0.287676
0.201235	0.161446	0.199549	0.287676
0.201235	0.161446	0.199549	0.287676
0.201235	0.161446	0.200532	0.28778
0.201235	0.161446	0.200532	0.28778
0.201235	0.161446	0.200532	0.28778
0.201235	0.161446	0.200532	0.28778
0.201235	0.161446	0.201515	0.28778
0.201235	0.162353	0.201515	0.28778
0.201235	0.162353	0.201515	0.289004
0.201235	0.162353	0.201515	0.289004
0.201235	0.162353	0.201515	0.289004
0.201235	0.162353	0.201515	0.289004
0.20207	0.162353	0.201515	0.289004
0.20207	0.162353	0.201515	0.289004
0.20207	0.162353	0.202498	0.289248
0.20207	0.16326	0.202498	0.290229
0.20207	0.16326	0.202498	0.290229
0.20207	0.16326	0.202498	0.290229
0.202905	0.16326	0.202498	0.290229
0.202905	0.16326	0.202498	0.29082
0.202905	0.16326	0.202498	0.291336
0.202905	0.16326	0.202498	0.291453
0.20374	0.16326	0.202498	0.291453
0.20374	0.16326	0.202498	0.291453
0.20374	0.16326	0.203481	0.291453
0.20374	0.164167	0.203481	0.291453
0.204575	0.164167	0.203481	0.291453
0.204575	0.164167	0.203481	0.292068
0.204575	0.164167	0.203481	0.292392
0.204575	0.164167	0.203481	0.292678
0.204575	0.164167	0.204464	0.292678
0.204575	0.164167	0.204464	0.293903
0.204575	0.164167	0.204464	0.293903
0.20541	0.164167	0.204464	0.293903
0.20541	0.164167	0.204464	0.293903
0.20541	0.165074	0.204464	0.293903
0.20541	0.165074	0.204464	0.293964
0.20541	0.165074	0.204464	0.293964
0.206245	0.165074	0.204464	0.293964
0.206245	0.165074	0.204464	0.293964
0.206245	0.165074	0.205447	0.295127
0.206245	0.165074	0.205447	0.295127
0.206245	0.165074	0.205447	0.295127
0.206245	0.165074	0.205447	0.295127
0.206245	0.165074	0.205447	0.295127
0.20708	0.165981	0.205447	0.295536
0.20708	0.165981	0.205447	0.295536
0.20708	0.165981	0.20547	0.295536
0.20708	0.165981	0.206346	0.295536
0.20708	0.165981	0.20643	0.295728
0.20708	0.165981	0.20643	0.296352
0.20708	0.165981	0.20643	0.296352
0.20708	0.166888	0.207413	0.296352
0.20708	0.166888	0.207413	0.296352
0.207915	0.166888	0.207413	0.296352
0.207915	0.166888	0.207413	0.296352
0.207915	0.166888	0.207413	0.296352
0.207915	0.166888	0.207413	0.297108
0.20875	0.166888	0.208396	0.297192
0.20875	0.166888	0.208396	0.297576
0.20875	0.166888	0.208396	0.297576
0.20875	0.167795	0.208396	0.297576
0.209585	0.167795	0.208396	0.297576
0.209585	0.167795	0.208396	0.297576
0.209585	0.167795	0.208396	0.297576
0.209585	0.168702	0.209379	0.297576
0.209585	0.168702	0.209379	0.298656
0.209585	0.168702	0.209379	0.29868
0.209585	0.168702	0.210362	0.298801
0.209585	0.168702	0.210362	0.298801
0.209585	0.168702	0.211345	0.298801
0.21042	0.168702	0.211345	0.298801
0.21042	0.168702	0.211345	0.298801
0.21042	0.169609	0.211345	0.298801
0.21042	0.169609	0.211345	0.298801
0.21042	0.169609	0.211345	0.298801
0.21042	0.169609	0.211345	0.300026
0.21042	0.169609	0.211345	0.300026
0.21042	0.170516	0.211345	0.300026
0.21042	0.170516	0.211345	0.300026
0.21042	0.170516	0.211558	0.300026
0.21042	0.170516	0.212328	0.300026
0.21042	0.170516	0.212328	0.300026
0.21042	0.171423	0.212328	0.30012
0.21042	0.171423	0.212328	0.30012
0.21042	0.171423	0.212328	0.300252
0.211255	0.171423	0.212328	0.300252
0.211255	0.171423	0.212328	0.30125
0.211255	0.171423	0.213311	0.30125
0.211255	0.171423	0.213311	0.30125
0.211255	0.171423	0.213311	0.30125
0.211255	0.171423	0.213311	0.30125
0.211255	0.171423	0.213311	0.30125
0.211255	0.17233	0.213311	0.30125
0.211255	0.17233	0.213311	0.30125
0.211255	0.17233	0.213311	0.30125
0.21209	0.17233	0.214294	0.30125
0.21209	0.17233	0.214294	0.30125
0.21209	0.173237	0.214294	0.301824
0.21209	0.173237	0.214294	0.301824
0.21209	0.173237	0.214294	0.301824
0.21209	0.173237	0.214294	0.302475
0.21209	0.173237	0.214294	0.302475
0.212925	0.173237	0.214294	0.302475
0.212925	0.173237	0.214294	0.302475
0.212925	0.174144	0.214602	0.302475
0.212925	0.174144	0.215277	0.302475
0.212925	0.174144	0.215277	0.302475
0.212925	0.174144	0.215277	0.303048
0.212925	0.174144	0.215277	0.303396
0.212925	0.174144	0.215277	0.303396
0.21376	0.174144	0.215277	0.303699
0.21376	0.174144	0.215277	0.303699
0.21376	0.175051	0.216124	0.304924
0.21376	0.175051	0.21626	0.304924
0.21376	0.175051	0.21626	0.304924
0.21376	0.175051	0.21626	0.304924
0.21376	0.175051	0.21626	0.304968
0.21376	0.175051	0.21626	0.304968
0.21376	0.175051	0.21626	0.304968
0.21376	0.175958	0.217243	0.306149
0.214595	0.175958	0.217243	0.306149
0.214595	0.175958	0.217243	0.306149
0.214595	0.175958	0.217243	0.30654
0.214595	0.175958	0.217243	0.30654
0.214595	0.175958	0.217243	0.307373
0.21543	0.175958	0.217243	0.307373
0.21543	0.175958	0.218226	0.307373
0.21543	0.175958	0.218226	0.307373
0.21543	0.175958	0.218226	0.307373
0.21543	0.175958	0.218226	0.307373
0.21543	0.175958	0.219168	0.30744
0.21543	0.175958	0.219209	0.308112
0.21543	0.176865	0.219209	0.308112
0.21543	0.176865	0.219209	0.308112
0.21543	0.176865	0.219209	0.308112
0.21543	0.176865	0.219209	0.308598
0.21543	0.177772	0.219209	0.308598
0.21543	0.177772	0.219209	0.308598
0.21543	0.177772	0.219209	0.308598
0.216265	0.177772	0.219209	0.308598
0.216265	0.178679	0.219209	0.308598
0.216265	0.178679	0.220192	0.308598
0.216265	0.178679	0.220192	0.308598
0.216265	0.178679	0.220192	0.309684
0.216265	0.178679	0.220192	0.309822
0.216265	0.178679	0.220192	0.309822
0.2171	0.179586	0.220192	0.309822
0.2171	0.179586	0.220192	0.309822
0.2171	0.179586	0.220192	0.309822
0.2171	0.179586	0.220192	0.310368
0.2171	0.180493	0.220192	0.310368
0.2171	0.180493	0.220192	0.311047
0.2171	0.180493	0.221175	0.311047
0.2171	0.180493	0.221175	0.311047
0.2171	0.180493	0.222158	0.311047
0.217935	0.1814	0.222158	0.311047
0.217935	0.1814	0.222158	0.311047
0.217935	0.1814	0.222158	0.311047
0.217935	0.1814	0.222158	0.311047
0.217935	0.1814	0.222158	0.311256
0.21877	0.1814	0.222158	0.312271
0.21877	0.1814	0.222158	0.312271
0.21877	0.1814	0.222158	0.312271
0.21877	0.1814	0.222212	0.312271
0.21877	0.1814	0.222212	0.312271
0.21877	0.182307	0.223141	0.312271
0.219605	0.182307	0.223141	0.312271
0.219605	0.182307	0.223141	0.312271
0.219605	0.182307	0.223141	0.312271
0.219605	0.182307	0.223141	0.312271
0.219605	0.182307	0.223141	0.312564
0.22044	0.182307	0.223141	0.312828
0.22044	0.182307	0.223141	0.313296
0.22044	0.182307	0.223141	0.313496
0.22044	0.182307	0.224124	0.313496
0.22044	0.183214	0.224124	0.313496
0.22044	0.183214	0.224124	0.313496
0.22044	0.183214	0.224124	0.313496
0.221275	0.183214	0.224124	0.313496
0.221275	0.183214	0.224124	0.3144
0.221275	0.183214	0.224124	0.314721
0.221275	0.183214	0.224124	0.314721
0.221275	0.184121	0.224124	0.314721
0.221275	0.184121	0.224124	0.314721
0.22211	0.184121	0.224124	0.314721
0.22211	0.184121	0.225107	0.314721
0.22211	0.184121	0.225107	0.315492
0.22211	0.185028	0.225107	0.315945
0.22211	0.185028	0.225107	0.315945
0.22211	0.185028	0.225107	0.315945
0.22211	0.185028	0.225107	0.315945
0.22211	0.185028	0.225256	0.315945
0.22211	0.185028	0.22542	0.315945
0.22211	0.185028	0.22609	0.315945
0.22211	0.185028	0.22609	0.315972
0.22211	0.185935	0.22609	0.315972
0.222945	0.185935	0.22609	0.315972
0.222945	0.185935	0.22609	0.315972
0.222945	0.185935	0.22609	0.316224
0.222945	0.186842	0.22609	0.316224
0.222945	0.186842	0.226778	0.31717
0.222945	0.186842	0.226778	0.31717
0.222945	0.187749	0.226778	0.31717
0.222945	0.187749	0.227073	0.31717
0.222945	0.187749	0.227073	0.31717
0.222945	0.187749	0.227073	0.317544
0.222945	0.187749	0.227073	0.318394
0.22378	0.187749	0.227073	0.318394
0.22378	0.187749	0.227073	0.318394
0.22378	0.187749	0.227073	0.318394
0.22378	0.187749	0.227073	0.318394
0.22378	0.188656	0.227073	0.318394
0.22378	0.188656	0.227073	0.319619
0.22378	0.188656	0.227073	0.319619
0.224615	0.189563	0.227073	0.319619
0.224615	0.189563	0.227073	0.319619
0.224615	0.189563	0.227073	0.319619
0.224615	0.189563	0.228056	0.319619
0.224615	0.19047	0.228056	0.319884
0.224615	0.19047	0.228056	0.319884
0.224615	0.19047	0.228056	0.320616
0.224615	0.19047	0.228056	0.320616
0.224615	0.191377	0.228056	0.320688
0.224615	0.191377	0.228056	0.320688
0.22545	0.191377	0.228056	0.320844
0.22545	0.191377	0.228056	0.320844
0.22545	0.191377	0.229039	0.320844
0.22545	0.191377	0.229039	0.320844
0.22545	0.191377	0.229039	0.320844
0.22545	0.191377	0.229039	0.322068
0.22545	0.192284	0.229039	0.322068
0.226285	0.192284	0.229039	0.322068
0.226285	0.192284	0.229039	0.322068
0.226285	0.192284	0.229039	0.322068
0.226285	0.192284	0.229039	0.322068
0.226285	0.192284	0.229039	0.322068
0.226285	0.193191	0.229039	0.322068
0.22712	0.193191	0.229822	0.32226
0.22712	0.193191	0.229822	0.32226
0.22712	0.193191	0.230022	0.32226
0.22712	0.193191	0.230022	0.323293
0.22712	0.193191	0.230022	0.323293
0.22712	0.193191	0.230022	0.323293
0.22712	0.194098	0.230022	0.323293
0.22712	0.194098	0.230022	0.323293
0.22712	0.194098	0.230022	0.323293
0.227955	0.195005	0.231005	0.323293
0.227955	0.195005	0.231005	0.323544
0.227955	0.195005	0.231005	0.323544
0.227955	0.195005	0.231005	0.323832
0.227955	0.195005	0.231005	0.323832
0.227955	0.195005	0.231988	0.323832
0.227955	0.195005	0.231988	0.324517
0.227955	0.195912	0.231988	0.324517
0.227955	0.195912	0.231988	0.325404
0.22879	0.195912	0.231988	0.325404
0.22879	0.195912	0.231988	0.325404
0.22879	0.195912	0.231988	0.32574
0.22879	0.196819	0.232971	0.32574
0.22879	0.196819	0.232971	0.325742
0.22879	0.196819	0.232971	0.325742
0.22879	0.196819	0.232971	0.325742
0.22879	0.196819	0.232971	0.325742
0.22879	0.196819	0.232971	0.325742
0.22879	0.196819	0.232971	0.325742
0.22879	0.197726	0.232971	0.325742
0.229625	0.197726	0.232971	0.326967
0.229625	0.197726	0.232971	0.326967
0.229625	0.197726	0.233954	0.326967
0.229625	0.197726	0.233954	0.326967
0.229625	0.197726	0.233954	0.326967
0.229625	0.197726	0.233954	0.326967
0.229625	0.197726	0.233954	0.328191
0.229625	0.198633	0.233954	0.328191
0.229625	0.198633	0.233954	0.328191
0.229625	0.198633	0.233954	0.328191
0.23046	0.198633	0.233954	0.328191
0.23046	0.19954	0.234388	0.328191
0.23046	0.19954	0.234937	0.328191
0.23046	0.19954	0.234937	0.328548
0.23046	0.19954	0.234937	0.3294
0.23046	0.19954	0.234937	0.329416
0.23046	0.19954	0.23592	0.329416
0.23046	0.19954	0.23592	0.329416
0.23046	0.200447	0.23592	0.329416
0.23046	0.200447	0.23592	0.329416
0.23046	0.200447	0.23592	0.33012
0.23046	0.200447	0.23592	0.33012
0.23046	0.200447	0.23592	0.330132
0.231295	0.200447	0.23592	0.33064
0.231295	0.200447	0.23592	0.33064
0.231295	0.200447	0.23592	0.33064
0.231295	0.200447	0.23592	0.33064
0.231295	0.200447	0.23592	0.33064
0.231295	0.200447	0.236903	0.33064
0.231295	0.200447	0.236903	0.33064
0.231295	0.200447	0.236903	0.33064
0.231295	0.201354	0.236903	0.33064
0.23213	0.201354	0.236903	0.33064
0.23213	0.201354	0.236903	0.330864
0.23213	0.201354	0.237432	0.330864
0.23213	0.201354	0.237886	0.331692
0.23213	0.201354	0.237886	0.331692
0.23213	0.201354	0.237886	0.331865
0.23213	0.201354	0.237886	0.331865
0.23213	0.201354	0.237886	0.331865
0.232965	0.201354	0.237886	0.33306
0.232965	0.202261	0.237886	0.33309
0.232965	0.202261	0.237886	0.33309
0.232965	0.202261	0.238869	0.33309
0.232965	0.202261	0.238869	0.33309
0.232965	0.202261	0.238869	0.33309
0.232965	0.202261	0.238869	0.33309
0.232965	0.203168	0.238869	0.33309
0.2338	0.203168	0.238869	0.33309
0.2338	0.203168	0.238954	0.33309
0.2338	0.203168	0.238954	0.33309
0.2338	0.203168	0.239852	0.33309
0.2338	0.203168	0.239852	0.33309
0.2338	0.203168	0.239852	0.333264
0.2338	0.203168	0.239852	0.333264
0.2338	0.203168	0.239852	0.333264
0.2338	0.204075	0.239852	0.333264
0.234635	0.204075	0.239852	0.333792
0.234635	0.204075	0.239852	0.333792
0.234635	0.204075	0.240476	0.334314
0.234635	0.204075	0.240835	0.334314
0.234635	0.204075	0.240835	0.334314
0.234635	0.204075	0.240835	0.334314
0.234635	0.204075	0.240835	0.334314
0.234635	0.204075	0.240835	0.334836
0.234635	0.204075	0.240835	0.334836
0.23547	0.204982	0.240835	0.334836
0.23547	0.204982	0.240835	0.334836
0.23547	0.204982	0.240835	0.335539
0.23547	0.204982	0.241818	0.335539
0.23547	0.204982	0.241818	0.335539
0.23547	0.204982	0.241818	0.336408
0.23547	0.204982	0.241818	0.336408
0.23547	0.205889	0.241818	0.336408
0.23547	0.205889	0.241818	0.336763
0.236305	0.205889	0.241818	0.336763
0.236305	0.205889	0.241998	0.336763
0.236305	0.205889	0.24276	0.336763
0.236305	0.205889	0.242801	0.336763
0.236305	0.205889	0.242801	0.336763
0.236305	0.205889	0.242801	0.336763
0.236305	0.205889	0.242801	0.336763
0.236305	0.205889	0.242801	0.337452
0.236305	0.205889	0.242801	0.33798
0.23714	0.205889	0.242801	0.337988
0.23714	0.205889	0.242801	0.337988
0.23714	0.205889	0.243784	0.337988
0.23714	0.206796	0.243784	0.337988
0.23714	0.206796	0.243784	0.337988
0.23714	0.206796	0.243784	0.337988
0.23714	0.206796	0.243784	0.339213
0.237975	0.206796	0.244767	0.339213
0.237975	0.206796	0.244767	0.339213
0.237975	0.206796	0.244767	0.34038
0.237975	0.206796	0.244767	0.34038
0.237975	0.206796	0.244767	0.340437
0.237975	0.206796	0.244767	0.340437
0.23881	0.207703	0.244767	0.340437
0.23881	0.207703	0.244767	0.340437
0.23881	0.207703	0.244767	0.340437
0.23881	0.207703	0.244767	0.341662
0.23881	0.207703	0.244767	0.341662
0.23881	0.207703	0.244767	0.341662
0.23881	0.207703	0.245042	0.341662
0.239645	0.207703	0.24575	0.341844
0.239645	0.207703	0.24575	0.342886
0.239645	0.207703	0.24575	0.342886
0.239645	0.20861	0.24575	0.342886
0.239645	0.20861	0.24575	0.342886
0.239645	0.20861	0.24575	0.344111
0.239645	0.20861	0.24575	0.344111
0.239645	0.20861	0.24575	0.344111
0.239645	0.20861	0.24575	0.344111
0.239645	0.20861	0.246733	0.344111
0.239645	0.20861	0.246733	0.344268
0.239645	0.20861	0.246733	0.344772
0.239645	0.20861	0.246733	0.345336
0.239645	0.20861	0.246733	0.345336
0.239645	0.20861	0.247716	0.345336
0.24048	0.20861	0.247716	0.345336
0.24048	0.20861	0.247716	0.345336
0.24048	0.20861	0.247716	0.345336
0.24048	0.209517	0.247716	0.345336
0.24048	0.209517	0.247716	0.345336
0.24048	0.209517	0.247716	0.345504
0.24048	0.209517	0.247716	0.34584
0.24048	0.209517	0.247716	0.34584
0.241315	0.209517	0.247716	0.34656
0.241315	0.209517	0.247716	0.34656
0.241315	0.210424	0.247716	0.34656
0.241315	0.210424	0.247716	0.34656
0.241315	0.210424	0.248086	0.34656
0.241315	0.210424	0.248086	0.34656
0.241315	0.210424	0.248699	0.34656
0.24215	0.210424	0.248699	0.34656
0.24215	0.211331	0.248699	0.346968
0.24215	0.211331	0.248699	0.347412
0.24215	0.211331	0.248699	0.347412
0.24215	0.211331	0.249682	0.347785
0.24215	0.211331	0.249682	0.347785
0.24215	0.211331	0.249682	0.347785
0.24215	0.211331	0.249682	0.347785
0.24215	0.211331	0.249682	0.348432
0.24215	0.211331	0.249682	0.348432
0.24215	0.211331	0.249682	0.348984
0.24215	0.212238	0.249682	0.348984
0.24215	0.212238	0.249682	0.348984
0.24215	0.212238	0.249682	0.349009
0.242985	0.212238	0.249682	0.349009
0.242985	0.212238	0.250665	0.349009
0.242985	0.212238	0.250665	0.349009
0.242985	0.212238	0.250665	0.349009
0.242985	0.212238	0.250665	0.349009
0.242985	0.212238	0.250665	0.349164
0.242985	0.212238	0.250665	0.350234
0.242985	0.212238	0.250665	0.350556
0.242985	0.213145	0.250665	0.350628
0.242985	0.213145	0.250665	0.350628
0.242985	0.213145	0.250665	0.35136
0.242985	0.213145	0.25113	0.351458
0.242985	0.213145	0.25113	0.351458
0.242985	0.214052	0.25113	0.351458
0.24382	0.214052	0.251648	0.351458
0.24382	0.214052	0.251648	0.352092
0.24382	0.214052	0.251648	0.352128
0.24382	0.214052	0.251648	0.352128
0.24382	0.214052	0.251648	0.352683
0.24382	0.214052	0.251648	0.352683
0.24382	0.214052	0.251648	0.352683
0.244655	0.214052	0.251648	0.352683
0.244655	0.214052	0.251648	0.352824
0.244655	0.214959	0.252631	0.3537
0.244655	0.214959	0.252631	0.3537
0.244655	0.214959	0.252631	0.3537
0.244655	0.214959	0.252631	0.3537
0.244655	0.214959	0.252631	0.3537
0.244655	0.214959	0.252631	0.3537
0.244655	0.214959	0.252631	0.353908
0.244655	0.214959	0.252652	0.353908
0.244655	0.215866	0.252652	0.353908
0.244655	0.215866	0.252652	0.353908
0.24549	0.215866	0.252652	0.353908
0.24549	0.215866	0.253614	0.353908
0.24549	0.215866	0.253614	0.353908
0.24549	0.215866	0.253614	0.353908
0.24549	0.215866	0.253614	0.353908
0.24549	0.215866	0.253614	0.355132
0.24549	0.215866	0.253614	0.355132
0.24549	0.215866	0.253614	0.355132
0.24549	0.216773	0.253614	0.355132
0.246325	0.216773	0.253614	0.355272
0.246325	0.216773	0.253614	0.355272
0.246325	0.216773	0.253614	0.356357
0.246325	0.216773	0.253614	0.356357
0.246325	0.216773	0.253614	0.356357
0.246325	0.216773	0.253614	0.356357
0.246325	0.216773	0.254597	0.356357
0.246325	0.21768	0.254597	0.356357
0.24716	0.21768	0.254597	0.356357
0.24716	0.21768	0.254597	0.356357
0.24716	0.21768	0.254597	0.356357
0.24716	0.21768	0.254597	0.356484
0.24716	0.21768	0.254597	0.356484
0.24716	0.21768	0.254597	0.356844
0.24716	0.21768	0.254597	0.356844
0.24716	0.218587	0.254597	0.356844
0.24716	0.218587	0.254597	0.356844
0.247995	0.218587	0.25558	0.357216
0.247995	0.218587	0.25558	0.357581
0.247995	0.218587	0.25558	0.357581
0.247995	0.218587	0.25558	0.357581
0.247995	0.218587	0.25558	0.357581
0.247995	0.218587	0.25558	0.357581
0.247995	0.219494	0.25558	0.357581
0.247995	0.219494	0.255696	0.358416
0.247995	0.219494	0.256563	0.358416
0.247995	0.219494	0.256563	0.358806
0.24883	0.219494	0.256563	0.358806
0.24883	0.219494	0.256563	0.358806
0.24883	0.219494	0.256563	0.358806
0.24883	0.219494	0.256563	0.360031
0.24883	0.220401	0.257218	0.360031
0.24883	0.220401	0.257218	0.360031
0.24883	0.220401	0.257546	0.360031
0.249665	0.220401	0.257546	0.360031
0.249665	0.220401	0.257546	0.360031
0.249665	0.220401	0.257546	0.360031
0.249665	0.220401	0.257546	0.360031
0.249665	0.220401	0.257546	0.360031
0.249665	0.220401	0.257546	0.361255
0.249665	0.220401	0.257546	0.361255
0.249665	0.220401	0.257546	0.361255
0.249665	0.220401	0.257546	0.361255
0.249665	0.220401	0.257546	0.361255
0.2505	0.220401	0.257546	0.36156
0.2505	0.221308	0.258366	0.36156
0.2505	0.221308	0.258529	0.36156
0.2505	0.221308	0.258529	0.36234
0.2505	0.221308	0.258529	0.36248
0.2505	0.221308	0.258529	0.36248
0.2505	0.221308	0.258529	0.36248
0.2505	0.221308	0.258529	0.36248
0.2505	0.221308	0.258529	0.36248
0.2505	0.221308	0.25874	0.36248
0.251335	0.221308	0.25874	0.36248
0.251335	0.221308	0.259512	0.36248
0.251335	0.221308	0.259512	0.363072
0.251335	0.222215	0.259512	0.363072
0.251335	0.222215	0.259512	0.363072
0.251335	0.222215	0.259512	0.363704
0.251335	0.222215	0.259512	0.363704
0.25217	0.222215	0.259512	0.363704
0.25217	0.222215	0.259512	0.363704
0.25217	0.222215	0.259512	0.363804
0.25217	0.222215	0.259512	0.364704
0.25217	0.222215	0.259512	0.364704
0.25217	0.222215	0.259512	0.364929
0.25217	0.222215	0.259512	0.364929
0.25217	0.222215	0.259512	0.364929
0.25217	0.223122	0.260262	0.364929
0.253005	0.223122	0.260262	0.364929
0.253005	0.223122	0.260262	0.364929
0.253005	0.223122	0.260262	0.365268
0.253005	0.223122	0.260262	0.366
0.253005	0.223122	0.260495	0.366154
0.253005	0.223122	0.260495	0.366154
0.253005	0.223122	0.260495	0.366154
0.253005	0.223122	0.260495	0.366154
0.253005	0.223122	0.260495	0.366276
0.253005	0.224029	0.260495	0.366276
0.253005	0.224029	0.260495	0.366276
0.25384	0.224029	0.260495	0.366276
0.25384	0.224029	0.260495	0.367378
0.25384	0.224029	0.260495	0.367378
0.25384	0.224029	0.260967	0.367378
0.25384	0.224936	0.261478	0.367378
0.254675	0.224936	0.261478	0.367378
0.254675	0.224936	0.261478	0.367464
0.254675	0.224936	0.261478	0.367848
0.254675	0.225843	0.261478	0.367848
0.254675	0.225843	0.261478	0.367848
0.254675	0.225843	0.261478	0.367848
0.254675	0.225843	0.261478	0.367848
0.25551	0.225843	0.261478	0.368603
0.25551	0.225843	0.261784	0.368603
0.25551	0.225843	0.261784	0.368603
0.25551	0.225843	0.261784	0.368603
0.25551	0.22675	0.262461	0.368603
0.25551	0.22675	0.262461	0.368603
0.25551	0.22675	0.262461	0.368603
0.25551	0.22675	0.262461	0.368603
0.25551	0.22675	0.262461	0.368928
0.25551	0.22675	0.262461	0.36942
0.25551	0.22675	0.262461	0.36942
0.256345	0.22675	0.263306	0.36966
0.256345	0.227657	0.263306	0.369827
0.256345	0.227657	0.263444	0.369827
0.256345	0.227657	0.263444	0.369827
0.256345	0.227657	0.263444	0.369827
0.256345	0.227657	0.263444	0.369827
0.256345	0.227657	0.264427	0.369827
0.256345	0.227657	0.264427	0.370392
0.25718	0.228564	0.264427	0.370392
0.25718	0.228564	0.264427	0.371052
0.25718	0.228564	0.264427	0.371052
0.25718	0.228564	0.264427	0.371052
0.25718	0.228564	0.264427	0.371052
0.25718	0.228564	0.264828	0.371052
0.25718	0.228564	0.264828	0.371124
0.258015	0.228564	0.264828	0.371856
0.258015	0.228564	0.26541	0.372277
0.258015	0.228564	0.26541	0.372277
0.258015	0.229471	0.26541	0.372277
0.258015	0.229471	0.26541	0.372277
0.258015	0.229471	0.26541	0.372277
0.258015	0.229471	0.26541	0.372277
0.258015	0.229471	0.26541	0.372564
0.258015	0.229471	0.26541	0.372564
0.258015	0.229471	0.26541	0.372588
0.258015	0.229471	0.26541	0.373501
0.258015	0.229471	0.26635	0.373501
0.258015	0.229471	0.266393	0.373501
0.25885	0.230378	0.266393	0.373501
0.25885	0.230378	0.266393	0.373501
0.25885	0.230378	0.266393	0.373501
0.25885	0.230378	0.266393	0.373501
0.25885	0.230378	0.266393	0.373501
0.25885	0.230378	0.266393	0.373501
0.25885	0.230378	0.266393	0.374136
0.25885	0.230378	0.266393	0.374726
0.25885	0.230378	0.266393	0.374726
0.25885	0.230378	0.266393	0.374726
0.25885	0.230378	0.266393	0.374726
0.25885	0.230378	0.267376	0.374726
0.25885	0.230378	0.267376	0.374726
0.25885	0.231285	0.267376	0.374726
0.25885	0.231285	0.267376	0.374784
0.25885	0.231285	0.267376	0.375708
0.25885	0.231285	0.267376	0.37595
0.25885	0.231285	0.267376	0.37595
0.25885	0.231285	0.267376	0.37698
0.259685	0.231285	0.267376	0.377175
0.259685	0.232192	0.267872	0.377175
0.259685	0.232192	0.267872	0.377175
0.259685	0.232192	0.268359	0.377175
0.259685	0.232192	0.268359	0.377175
0.259685	0.232192	0.268359	0.377712
0.259685	0.232192	0.268359	0.377712
0.259685	0.232192	0.268359	0.3784
0.26052	0.232192	0.268359	0.3784
0.26052	0.233099	0.268359	0.3784
0.26052	0.233099	0.268359	0.3784
0.26052	0.233099	0.268359	0.3784
0.26052	0.233099	0.268359	0.378852
0.26052	0.233099	0.268359	0.378852
0.26052	0.233099	0.269342	0.378852
0.26052	0.233099	0.269342	0.378852
0.261355	0.233099	0.269342	0.378852
0.261355	0.234006	0.269342	0.379624
0.261355	0.234006	0.269342	0.379624
0.261355	0.234006	0.269342	0.379624
0.261355	0.234006	0.269342	0.379624
0.261355	0.234006	0.269394	0.379624
0.261355	0.234006	0.270325	0.379624
0.261355	0.234006	0.270325	0.379624
0.261355	0.234006	0.270325	0.379624
0.261355	0.234006	0.270325	0.379624
0.261355	0.234006	0.270325	0.379908
0.261355	0.234006	0.270325	0.380424
0.261355	0.234006	0.270325	0.380424
0.261355	0.234006	0.270325	0.380424
0.26219	0.234006	0.270325	0.380424
0.26219	0.234006	0.270325	0.380424
0.26219	0.234006	0.270916	0.380849
0.26219	0.234006	0.270916	0.380849
0.26219	0.234913	0.271308	0.380849
0.26219	0.234913	0.271308	0.380849
0.26219	0.234913	0.271308	0.380849
0.26219	0.234913	0.271308	0.380849
0.26219	0.234913	0.271308	0.382073
0.26219	0.234913	0.271308	0.382073
0.263025	0.234913	0.271308	0.382073
0.263025	0.234913	0.271308	0.382073
0.263025	0.234913	0.271308	0.382073
0.263025	0.234913	0.271308	0.382104
0.263025	0.23582	0.271308	0.383298
0.263025	0.23582	0.271308	0.383298
0.263025	0.23582	0.271308	0.383298
0.26386	0.23582	0.271308	0.383298
0.26386	0.236727	0.272291	0.383298
0.26386	0.236727	0.272291	0.383298
0.26386	0.236727	0.272291	0.383298
0.26386	0.236727	0.272291	0.383298
0.26386	0.236727	0.272291	0.383568
0.26386	0.236727	0.272291	0.383568
0.26386	0.236727	0.272291	0.383568
0.264695	0.237634	0.272291	0.3843
0.264695	0.237634	0.272291	0.3843
0.264695	0.237634	0.272438	0.3843
0.264695	0.237634	0.272438	0.384523
0.264695	0.237634	0.273274	0.384523
0.264695	0.237634	0.273274	0.384523
0.264695	0.237634	0.273274	0.384523
0.264695	0.237634	0.273274	0.384523
0.264695	0.237634	0.273274	0.384523
0.264695	0.237634	0.273274	0.38514
0.26553	0.237634	0.273274	0.38514
0.26553	0.238541	0.273274	0.38514
0.26553	0.238541	0.27396	0.385747
0.26553	0.238541	0.27396	0.385747
0.26553	0.238541	0.27396	0.385747
0.266365	0.238541	0.27396	0.385747
0.266365	0.238541	0.274257	0.385747
0.266365	0.238541	0.274257	0.385747
0.266365	0.238541	0.274257	0.385747
0.266365	0.238541	0.274257	0.385747
0.266365	0.239448	0.274257	0.386496
0.266365	0.239448	0.274257	0.386496
0.266365	0.239448	0.274257	0.386496
0.266365	0.239448	0.274257	0.386712
0.266365	0.239448	0.274257	0.386712
0.266365	0.239448	0.274257	0.386712
0.266365	0.239448	0.27524	0.386972
0.2672	0.239448	0.27524	0.386972
0.2672	0.239448	0.27524	0.386972
0.2672	0.239448	0.27524	0.386972
0.2672	0.239448	0.27524	0.386972
0.2672	0.239448	0.27524	0.386972
0.2672	0.239448	0.27524	0.386972
0.268035	0.239448	0.27524	0.387228
0.268035	0.239448	0.27524	0.388196
0.268035	0.239448	0.27524	0.388196
0.268035	0.240355	0.27524	0.388196
0.268035	0.240355	0.27524	0.388196
0.268035	0.240355	0.27524	0.388196
0.268035	0.240355	0.27524	0.388196
0.268035	0.240355	0.27524	0.388196
0.268035	0.240355	0.27524	0.388196
0.268035	0.240355	0.27524	0.388284
0.268035	0.240355	0.276223	0.388284
0.26887	0.240355	0.276223	0.389421
0.26887	0.240355	0.276223	0.389421
0.26887	0.240355	0.276223	0.389421
0.26887	0.241262	0.276223	0.389421
0.26887	0.241262	0.276223	0.389421
0.26887	0.241262	0.276223	0.389421
0.26887	0.241262	0.276223	0.389421
0.26887	0.241262	0.276223	0.389856
0.26887	0.241262	0.276223	0.389856
0.26887	0.241262	0.276223	0.389856
0.269705	0.241262	0.276223	0.389856
0.269705	0.241262	0.276223	0.390645
0.269705	0.241262	0.276223	0.390645
0.269705	0.241262	0.276223	0.390645
0.269705	0.242169	0.277004	0.390645
0.269705	0.242169	0.277004	0.390645
0.269705	0.242169	0.277004	0.390645
0.269705	0.242169	0.277206	0.390645
0.269705	0.242169	0.277206	0.390645
0.269705	0.242169	0.277206	0.390645
0.27054	0.242169	0.277206	0.390645
0.27054	0.242169	0.277206	0.390645
0.27054	0.242169	0.277206	0.391428
0.27054	0.242169	0.277206	0.39162
0.27054	0.242169	0.277206	0.39187
0.27054	0.242169	0.27744	0.39187
0.27054	0.242169	0.278189	0.392352
0.27054	0.243076	0.278189	0.392352
0.27054	0.243076	0.278189	0.393
0.271375	0.243076	0.278189	0.393095
0.271375	0.243076	0.278189	0.393095
0.271375	0.243076	0.278189	0.393095
0.271375	0.243076	0.278189	0.393095
0.271375	0.243983	0.278189	0.393095
0.271375	0.243983	0.278189	0.393095
0.271375	0.243983	0.278189	0.394319
0.271375	0.243983	0.278189	0.394319
0.271375	0.243983	0.278189	0.394548
0.271375	0.243983	0.278189	0.394572
0.27221	0.243983	0.278189	0.394572
0.27221	0.243983	0.278189	0.394572
0.27221	0.24489	0.278189	0.394572
0.27221	0.24489	0.278189	0.39528
0.27221	0.24489	0.278189	0.395544
0.27221	0.24489	0.278189	0.395544
0.27221	0.24489	0.278189	0.396012
0.27221	0.24489	0.278526	0.396144
0.27221	0.24489	0.278526	0.396744
0.273045	0.24489	0.278526	0.396768
0.273045	0.24489	0.279172	0.396768
0.273045	0.24489	0.279172	0.396768
0.273045	0.245797	0.279172	0.396768
0.273045	0.245797	0.279172	0.397476
0.27388	0.245797	0.279172	0.397476
0.27388	0.245797	0.279172	0.397716
0.27388	0.245797	0.279172	0.397993
0.27388	0.245797	0.280048	0.397993
0.27388	0.245797	0.280048	0.397993
0.27388	0.245797	0.280048	0.397993
0.27388	0.245797	0.280048	0.397993
0.27388	0.246704	0.280155	0.397993
0.27388	0.246704	0.280155	0.397993
0.274715	0.246704	0.280155	0.39894
0.274715	0.246704	0.280155	0.399218
0.274715	0.246704	0.280155	0.399218
0.274715	0.246704	0.280155	0.399218
0.274715	0.246704	0.280155	0.399288
0.274715	0.246704	0.280155	0.400442
0.274715	0.246704	0.280155	0.400442
0.274715	0.247611	0.280155	0.400442
0.274715	0.247611	0.280155	0.400442
0.27555	0.247611	0.280155	0.400442
0.27555	0.247611	0.280155	0.400442
0.27555	0.247611	0.280155	0.40086
0.27555	0.247611	0.281138	0.40086
0.27555	0.247611	0.281138	0.40086
0.27555	0.247611	0.281138	0.401667
0.27555	0.247611	0.281138	0.401667
0.27555	0.247611	0.281138	0.401667
0.27555	0.247611	0.281138	0.4026
0.27555	0.247611	0.281138	0.402891
0.276385	0.247611	0.281138	0.402891
0.276385	0.248518	0.281138	0.404116
0.276385	0.248518	0.281138	0.404116
0.276385	0.248518	0.282121	0.404116
0.276385	0.248518	0.282121	0.404116
0.276385	0.248518	0.282121	0.404116
0.276385	0.248518	0.282121	0.404796
0.276385	0.248518	0.282121	0.405341
0.27722	0.248518	0.282121	0.405341
0.27722	0.248518	0.282121	0.405341
0.27722	0.248518	0.282121	0.405528
0.27722	0.249425	0.282121	0.405576
0.27722	0.249425	0.282121	0.40626
0.278055	0.249425	0.282121	0.40626
0.278055	0.249425	0.282121	0.40626
0.278055	0.249425	0.282121	0.406565
0.278055	0.249425	0.282121	0.406565
0.278055	0.249425	0.283092	0.406565
0.278055	0.249425	0.283092	0.406565
0.278055	0.249425	0.283104	0.406565
0.27889	0.249425	0.283104	0.406565
0.27889	0.249425	0.283104	0.406565
0.27889	0.249425	0.283104	0.406992
0.27889	0.250332	0.283104	0.407148
0.27889	0.250332	0.283104	0.407148
0.27889	0.250332	0.283104	0.407148
0.27889	0.250332	0.284087	0.40779
0.27889	0.250332	0.284087	0.40779
0.27889	0.250332	0.284087	0.408456
0.279725	0.250332	0.284087	0.40872
0.279725	0.250332	0.284614	0.409014
0.279725	0.250332	0.28507	0.409014
0.279725	0.250332	0.28507	0.409014
0.279725	0.251239	0.28507	0.409014
0.28056	0.251239	0.28507	0.409014
0.28056	0.251239	0.28507	0.409014
0.28056	0.251239	0.28507	0.409014
0.28056	0.251239	0.28507	0.409014
0.28056	0.251239	0.28507	0.409014
0.28056	0.251239	0.28507	0.409188
0.28056	0.251239	0.28507	0.40992
0.28056	0.251239	0.28507	0.410239
0.28056	0.251239	0.28507	0.410239
0.28056	0.252146	0.28507	0.410292
0.281395	0.252146	0.286053	0.410292
0.281395	0.252146	0.286053	0.410652
0.281395	0.252146	0.286053	0.411384
0.281395	0.252146	0.286053	0.411384
0.281395	0.252146	0.286053	0.411464
0.281395	0.252146	0.286053	0.411464
0.281395	0.253053	0.286053	0.411464
0.281395	0.253053	0.286053	0.411864
0.281395	0.253053	0.286053	0.412688
0.281395	0.253053	0.287036	0.412688
0.281395	0.253053	0.287036	0.412688
0.281395	0.253053	0.287036	0.412688
0.281395	0.25396	0.287036	0.412688
0.28223	0.25396	0.287036	0.413436
0.28223	0.25396	0.287036	0.413436
0.28223	0.25396	0.287036	0.413913
0.28223	0.25396	0.287036	0.413913
0.28223	0.25396	0.287658	0.413913
0.283065	0.25396	0.287658	0.413913
0.283065	0.25396	0.287658	0.413913
0.283065	0.25396	0.287658	0.413913
0.283065	0.25396	0.288019	0.413913
0.283065	0.25396	0.288019	0.413913
0.283065	0.254867	0.288019	0.414312
0.2839	0.254867	0.288019	0.415008
0.2839	0.254867	0.288019	0.415137
0.2839	0.254867	0.288019	0.415137
0.2839	0.254867	0.288019	0.415137
0.2839	0.254867	0.288019	0.415137
0.284735	0.254867	0.288711	0.415776
0.284735	0.254867	0.289002	0.415776
0.284735	0.254867	0.289002	0.416362
0.284735	0.254867	0.28918	0.416362
0.284735	0.254867	0.289985	0.416362
0.284735	0.254867	0.289985	0.416362
0.28557	0.255774	0.289985	0.416362
0.28557	0.255774	0.289985	0.416508
0.28557	0.255774	0.289985	0.41658
0.28557	0.255774	0.289985	0.41658
0.28557	0.255774	0.289985	0.417587
0.28557	0.255774	0.289985	0.417587
0.286405	0.255774	0.289985	0.417587
0.286405	0.255774	0.289985	0.417587
0.286405	0.255774	0.289985	0.418152
0.286405	0.255774	0.289985	0.418152
0.286405	0.255774	0.289985	0.418704
0.286405	0.255774	0.289985	0.418811
0.286405	0.256681	0.289985	0.418811
0.286405	0.256681	0.289985	0.418811
0.286405	0.256681	0.290702	0.418811
0.286405	0.256681	0.290702	0.418811
0.286405	0.256681	0.290968	0.418811
0.286405	0.256681	0.290968	0.418811
0.28724	0.256681	0.290968	0.418811
0.28724	0.256681	0.290968	0.419724
0.28724	0.257588	0.290968	0.420036
0.28724	0.257588	0.290968	0.420036
0.288075	0.257588	0.290968	0.420036
0.288075	0.257588	0.290968	0.420036
0.288075	0.257588	0.290968	0.420036
0.288075	0.257588	0.291951	0.420036
0.288075	0.257588	0.291951	0.420168
0.288075	0.257588	0.291951	0.420168
0.288075	0.258495	0.291951	0.4209
0.288075	0.258495	0.291951	0.42126
0.288075	0.258495	0.291951	0.42126
0.288075	0.258495	0.291951	0.42126
0.288075	0.258495	0.291951	0.42126
0.28891	0.258495	0.291951	0.42126
0.28891	0.258495	0.291951	0.421296
0.28891	0.258495	0.291951	0.421632
0.28891	0.258495	0.291951	0.421632
0.28891	0.258495	0.291951	0.422485
0.28891	0.258495	0.291951	0.422485
0.28891	0.258495	0.292224	0.422485
0.28891	0.259402	0.292224	0.422868
0.28891	0.259402	0.292934	0.422868
0.289745	0.259402	0.292934	0.422868
0.289745	0.259402	0.292934	0.42371
0.289745	0.259402	0.292934	0.42371
0.289745	0.259402	0.292934	0.42444
0.289745	0.259402	0.292934	0.42444
0.289745	0.259402	0.292934	0.424934
0.289745	0.259402	0.292934	0.424934
0.29058	0.260309	0.292934	0.424934
0.29058	0.260309	0.292934	0.424934
0.29058	0.260309	0.292934	0.424934
0.29058	0.260309	0.292934	0.424934
0.29058	0.260309	0.292934	0.425292
0.29058	0.260309	0.292934	0.426012
0.291415	0.260309	0.293046	0.426012
0.291415	0.260309	0.293746	0.426012
0.291415	0.261216	0.293746	0.426159
0.291415	0.261216	0.293746	0.426159
0.291415	0.261216	0.293917	0.426159
0.291415	0.261216	0.293917	0.426159
0.291415	0.261216	0.293917	0.426756
0.291415	0.261216	0.293917	0.427383
0.291415	0.261216	0.293917	0.427383
0.291415	0.261216	0.293917	0.427383
0.291415	0.261216	0.293917	0.427383
0.29225	0.261216	0.293917	0.427488
0.29225	0.261216	0.293917	0.42822
0.29225	0.261216	0.293917	0.428608
0.29225	0.261216	0.293917	0.428608
0.293085	0.261216	0.293917	0.428608
0.293085	0.262123	0.2949	0.428608
0.293085	0.262123	0.2949	0.429156
0.293085	0.262123	0.2949	0.429156
0.293085	0.262123	0.2949	0.429156
0.293085	0.262123	0.2949	0.429156
0.293085	0.262123	0.2949	0.429832
0.293085	0.262123	0.2949	0.429832
0.293085	0.26303	0.2949	0.429832
0.293085	0.26303	0.2949	0.429832
0.29392	0.26303	0.2949	0.430728
0.29392	0.26303	0.2949	0.431057
0.29392	0.26303	0.2949	0.431057
0.29392	0.26303	0.2949	0.431057
0.29392	0.26303	0.2949	0.431057
0.29392	0.26303	0.295268	0.431057
0.29392	0.26303	0.295268	0.431057
0.29392	0.26303	0.295268	0.431057
0.29392	0.26303	0.295647	0.431057
0.29392	0.26303	0.295883	0.431148
0.29392	0.26303	0.295883	0.43188
0.294755	0.263937	0.295883	0.432282
0.294755	0.263937	0.295883	0.432282
0.294755	0.263937	0.295883	0.432282
0.294755	0.263937	0.295883	0.432282
0.294755	0.263937	0.295883	0.432282
0.294755	0.263937	0.295883	0.4323
0.294755	0.263937	0.295883	0.4323
0.294755	0.263937	0.295883	0.4323
0.294755	0.263937	0.295883	0.433506
0.294755	0.263937	0.295883	0.433506
0.294755	0.263937	0.295883	0.433506
0.294755	0.263937	0.295883	0.433506
0.29559	0.263937	0.29679	0.433872
0.29559	0.263937	0.296866	0.434076
0.29559	0.263937	0.296866	0.434731
0.29559	0.263937	0.296866	0.434731
0.29559	0.264844	0.296866	0.434731
0.29559	0.264844	0.296866	0.434731
0.29559	0.264844	0.296866	0.434731
0.29559	0.264844	0.296866	0.435955
0.29559	0.264844	0.296866	0.435955
0.29559	0.264844	0.296866	0.435955
0.29559	0.264844	0.296866	0.435955
0.29559	0.265751	0.297849	0.435955
0.296425	0.265751	0.297849	0.435955
0.296425	0.265751	0.297849	0.437016
0.296425	0.265751	0.297849	0.43718
0.296425	0.265751	0.297849	0.43718
0.296425	0.265751	0.297849	0.43718
0.296425	0.265751	0.297849	0.43718
0.296425	0.265751	0.297849	0.43718
0.29726	0.265751	0.297849	0.43718
0.29726	0.266658	0.297849	0.438405
0.29726	0.266658	0.297849	0.438405
0.29726	0.266658	0.297849	0.438405
0.29726	0.266658	0.297849	0.438405
0.29726	0.266658	0.298248	0.438405
0.29726	0.266658	0.298312	0.438405
0.29726	0.266658	0.298312	0.439629
0.29726	0.266658	0.298312	0.439629
0.29726	0.266658	0.298312	0.439629
0.29726	0.266658	0.298832	0.439629
0.29726	0.267565	0.298832	0.439629
0.298095	0.267565	0.298832	0.439629
0.298095	0.267565	0.298832	0.439629
0.298095	0.267565	0.298832	0.44016
0.298095	0.267565	0.298832	0.440854
0.298095	0.267565	0.298832	0.440854
0.298095	0.267565	0.298832	0.440854
0.298095	0.267565	0.298832	0.441396
0.29893	0.268472	0.298832	0.441396
0.29893	0.268472	0.298832	0.441732
0.29893	0.268472	0.298832	0.442078
0.29893	0.268472	0.299815	0.442078
0.29893	0.268472	0.299815	0.442078
0.29893	0.268472	0.299815	0.442078
0.29893	0.268472	0.299815	0.442078
0.29893	0.268472	0.299815	0.442128
0.29893	0.269379	0.299815	0.44286
0.29893	0.269379	0.299815	0.443303
0.29893	0.269379	0.299834	0.443303
0.29893	0.269379	0.299834	0.443304
0.29893	0.269379	0.299834	0.443304
0.29893	0.269379	0.299834	0.443304
0.29893	0.269379	0.299982	0.444324
0.29893	0.269379	0.299982	0.444528
0.299765	0.269379	0.300798	0.444528
0.299765	0.270286	0.300798	0.444528
0.299765	0.270286	0.300798	0.444528
0.299765	0.270286	0.300798	0.444528
0.299765	0.270286	0.300798	0.444876
0.299765	0.270286	0.300798	0.445752
0.299765	0.270286	0.300798	0.445752
0.299765	0.270286	0.300798	0.445752
0.299765	0.270286	0.301356	0.446448
0.299765	0.270286	0.301356	0.446448
0.299765	0.270286	0.301781	0.446448
0.299765	0.270286	0.301781	0.446448
0.299765	0.271193	0.301781	0.44652
0.3006	0.271193	0.301781	0.446977
0.3006	0.271193	0.301781	0.446977
0.3006	0.271193	0.301781	0.446977
0.3006	0.271193	0.301781	0.446977
0.3006	0.271193	0.301781	0.446977
0.3006	0.2721	0.301781	0.447252
0.301435	0.2721	0.301781	0.44802
0.301435	0.2721	0.301781	0.44802
0.301435	0.2721	0.301781	0.44802
0.301435	0.2721	0.301781	0.44802
0.301435	0.2721	0.302764	0.448201
0.301435	0.2721	0.302764	0.448201
0.301435	0.2721	0.302764	0.448201
0.301435	0.2721	0.302878	0.448201
0.30227	0.2721	0.302878	0.448716
0.30227	0.2721	0.303747	0.448716
0.30227	0.2721	0.303747	0.449426
0.30227	0.273007	0.303747	0.449426
0.30227	0.273007	0.303747	0.449426
0.30227	0.273007	0.303747	0.449426
0.30227	0.273007	0.303747	0.449426
0.30227	0.273007	0.303747	0.449592
0.30227	0.273007	0.303747	0.449592
0.303105	0.273007	0.303747	0.449592
0.303105	0.273007	0.3044	0.450651
0.303105	0.273007	0.3044	0.450651
0.30394	0.273007	0.30473	0.450651
0.30394	0.273007	0.30473	0.450651
0.30394	0.273007	0.30473	0.450651
0.30394	0.273007	0.30473	0.451164
0.30394	0.273007	0.30473	0.451164
0.30394	0.273007	0.30473	0.451164
0.30394	0.273914	0.30473	0.451164
0.30394	0.273914	0.30473	0.451875
0.30394	0.273914	0.305184	0.451875
0.30394	0.273914	0.305713	0.452376
0.304775	0.273914	0.305713	0.4531
0.304775	0.273914	0.305713	0.454324
0.304775	0.273914	0.305713	0.454324
0.304775	0.273914	0.305713	0.454324
0.304775	0.274821	0.305713	0.454324
0.304775	0.274821	0.305713	0.454324
0.304775	0.274821	0.305713	0.454572
0.304775	0.274821	0.305713	0.455304
0.304775	0.274821	0.305713	0.455549
0.304775	0.274821	0.305922	0.455549
0.304775	0.274821	0.306051	0.455549
0.30561	0.274821	0.306696	0.455549
0.30561	0.274821	0.306696	0.455549
0.30561	0.274821	0.306696	0.455549
0.30561	0.274821	0.306696	0.455549
0.30561	0.274821	0.306696	0.456036
0.30561	0.274821	0.306696	0.456768
0.30561	0.274821	0.306696	0.456774
0.30561	0.274821	0.306696	0.456774
0.30561	0.274821	0.306696	0.456774
0.30561	0.274821	0.306696	0.456774
0.30561	0.274821	0.306696	0.456774
0.30561	0.274821	0.307444	0.456774
0.30561	0.274821	0.307444	0.4575
0.30561	0.275728	0.307444	0.457998
0.306445	0.275728	0.307444	0.457998
0.306445	0.275728	0.307444	0.459024
0.306445	0.275728	0.307679	0.459223
0.306445	0.275728	0.307679	0.459223
0.306445	0.275728	0.307679	0.459223
0.306445	0.275728	0.307679	0.459223
0.306445	0.275728	0.307679	0.460447
0.306445	0.275728	0.307679	0.460447
0.30728	0.275728	0.307679	0.460447
0.30728	0.275728	0.307679	0.460447
0.30728	0.276635	0.307679	0.460596
0.30728	0.276635	0.307679	0.460596
0.30728	0.276635	0.307679	0.461672
0.308115	0.276635	0.307679	0.461672
0.308115	0.276635	0.308662	0.461672
0.308115	0.276635	0.308662	0.461672
0.308115	0.276635	0.308662	0.461672
0.308115	0.276635	0.308662	0.461672
0.308115	0.276635	0.308662	0.462168
0.308115	0.276635	0.308662	0.462624
0.30895	0.277542	0.308662	0.462897
0.30895	0.277542	0.308662	0.462897
0.30895	0.277542	0.308662	0.462897
0.30895	0.277542	0.308662	0.462897
0.30895	0.277542	0.308966	0.46374
0.30895	0.277542	0.309519	0.464121
0.30895	0.277542	0.309645	0.464121
0.30895	0.277542	0.309645	0.464121
0.309785	0.277542	0.309645	0.464121
0.309785	0.278449	0.309645	0.464121
0.309785	0.278449	0.309645	0.464121
0.309785	0.278449	0.309645	0.465312
0.309785	0.278449	0.309645	0.465312
0.309785	0.278449	0.309645	0.465346
0.309785	0.278449	0.309645	0.465346
0.309785	0.278449	0.309645	0.465346
0.309785	0.278449	0.310386	0.465346
0.309785	0.278449	0.310488	0.465552
0.31062	0.278449	0.310488	0.46657
0.31062	0.278449	0.310488	0.46657
0.31062	0.279356	0.310628	0.46657
0.31062	0.279356	0.310628	0.46657
0.31062	0.279356	0.310628	0.46657
0.31062	0.279356	0.310628	0.46657
0.31062	0.279356	0.310628	0.466884
0.311455	0.279356	0.310628	0.466884
0.311455	0.280263	0.310628	0.467795
0.311455	0.280263	0.310628	0.467795
0.311455	0.280263	0.310628	0.467795
0.311455	0.280263	0.310628	0.467795
0.311455	0.280263	0.310628	0.467795
0.311455	0.280263	0.310628	0.468456
0.31229	0.28117	0.310628	0.468456
0.31229	0.28117	0.310628	0.468456
0.31229	0.28117	0.310628	0.468456
0.31229	0.28117	0.311253	0.46902
0.31229	0.28117	0.311253	0.46902
0.31229	0.28117	0.311611	0.46902
0.31229	0.28117	0.311611	0.46902
0.31229	0.28117	0.311611	0.469944
0.31229	0.28117	0.311611	0.470244
0.31229	0.28117	0.311611	0.470244
0.31229	0.28117	0.311611	0.470244
0.31229	0.282077	0.311611	0.470244
0.31229	0.282077	0.311611	0.471469
0.31229	0.282077	0.311611	0.4716
0.313125	0.282077	0.311611	0.472693
0.313125	0.282077	0.311611	0.472693
0.313125	0.282077	0.31201	0.472693
0.313125	0.282077	0.31201	0.472693
0.313125	0.282077	0.31201	0.473604
0.313125	0.282077	0.31201	0.473918
0.31396	0.282077	0.31201	0.473918
0.31396	0.282077	0.312594	0.473918
0.31396	0.282077	0.312594	0.473918
0.31396	0.282984	0.312594	0.474336
0.31396	0.282984	0.312594	0.474744
0.31396	0.282984	0.312594	0.475142
0.31396	0.282984	0.312594	0.475142
0.31396	0.282984	0.312594	0.475142
0.31396	0.282984	0.312594	0.476367
0.31396	0.282984	0.312594	0.476367
0.31396	0.282984	0.312594	0.476367
0.31396	0.282984	0.312594	0.477592
0.31396	0.282984	0.313532	0.477592
0.31396	0.283891	0.313532	0.477592
0.31396	0.283891	0.313577	0.477592
0.314795	0.283891	0.313577	0.477592
0.314795	0.283891	0.313577	0.477888
0.314795	0.283891	0.313577	0.478816
0.314795	0.283891	0.313577	0.478816
0.314795	0.283891	0.313577	0.478816
0.314795	0.283891	0.313577	0.478816
0.314795	0.283891	0.313577	0.478816
0.314795	0.283891	0.31456	0.47946
0.314795	0.283891	0.31456	0.480041
0.314795	0.284798	0.31456	0.480041
0.314795	0.284798	0.31456	0.481265
0.314795	0.284798	0.31456	0.481265
0.314795	0.284798	0.31456	0.481265
0.314795	0.284798	0.31456	0.48249
0.314795	0.284798	0.31456	0.48249
0.31563	0.284798	0.31456	0.48249
0.31563	0.284798	0.31456	0.48249
0.31563	0.284798	0.314721	0.482604
0.31563	0.284798	0.314721	0.482604
0.31563	0.284798	0.315054	0.482604
0.31563	0.284798	0.315054	0.48312
0.31563	0.284798	0.315054	0.483715
0.316465	0.285705	0.315054	0.483715
0.316465	0.285705	0.315054	0.484176
0.316465	0.285705	0.315543	0.484584
0.316465	0.285705	0.315543	0.484939
0.316465	0.285705	0.315543	0.484939
0.316465	0.285705	0.315543	0.484939
0.316465	0.285705	0.315543	0.485748
0.316465	0.286612	0.315543	0.486164
0.316465	0.286612	0.315543	0.486164
0.3173	0.286612	0.315543	0.486164
0.3173	0.286612	0.315543	0.486164
0.3173	0.286612	0.315543	0.486164
0.3173	0.286612	0.315543	0.48732
0.3173	0.286612	0.315543	0.48732
0.3173	0.286612	0.316455	0.48732
0.3173	0.287519	0.316526	0.487388
0.3173	0.287519	0.316526	0.487388
0.3173	0.287519	0.316526	0.487388
0.318135	0.287519	0.316526	0.488244
0.318135	0.287519	0.316526	0.488613
0.318135	0.287519	0.316526	0.488613
0.318135	0.287519	0.316526	0.488613
0.318135	0.287519	0.316526	0.489838
0.318135	0.287519	0.316526	0.489838
0.318135	0.287519	0.316526	0.489838
0.318135	0.287519	0.316526	0.489838
0.318135	0.287519	0.316526	0.489838
0.318135	0.287519	0.316576	0.489838
0.318135	0.287519	0.316576	0.489838
0.31897	0.287519	0.317509	0.489838
0.31897	0.288426	0.317509	0.490464
0.31897	0.288426	0.317509	0.490464
0.31897	0.288426	0.317509	0.490464
0.31897	0.288426	0.317509	0.491062
0.319805	0.288426	0.317509	0.491062
0.319805	0.288426	0.317509	0.491062
0.319805	0.288426	0.318098	0.491172
0.319805	0.288426	0.318098	0.491904
0.319805	0.288426	0.318098	0.492036
0.32064	0.288426	0.318492	0.492036
0.32064	0.288426	0.318492	0.492287
0.32064	0.288426	0.318492	0.492287
0.32064	0.288426	0.318492	0.492287
0.32064	0.288426	0.318492	0.492287
0.32064	0.288426	0.318492	0.492287
0.32064	0.288426	0.318492	0.492287
0.32064	0.288426	0.318492	0.492636
0.321475	0.288426	0.318492	0.492636
0.321475	0.289333	0.318492	0.493368
0.321475	0.289333	0.319056	0.493511
0.321475	0.289333	0.319475	0.494736
0.321475	0.289333	0.319475	0.49518
0.321475	0.289333	0.319475	0.495961
0.321475	0.289333	0.319475	0.495961
0.321475	0.29024	0.319475	0.495961
0.32231	0.29024	0.319475	0.495961
0.32231	0.29024	0.319475	0.496752
0.32231	0.29024	0.319475	0.497028
0.32231	0.29024	0.319475	0.497185
0.32231	0.29024	0.319475	0.497185
0.32231	0.29024	0.319475	0.497185
0.32231	0.29024	0.31962	0.49776
0.323145	0.29024	0.319923	0.498324
0.323145	0.29024	0.320458	0.498324
0.323145	0.29024	0.320458	0.498492
0.323145	0.29024	0.320458	0.499634
0.323145	0.29024	0.320458	0.499634
0.323145	0.291147	0.320458	0.499634
0.323145	0.291147	0.320458	0.499634
0.323145	0.291147	0.320458	0.499634
0.323145	0.291147	0.321142	0.499634
0.323145	0.292054	0.321142	0.499634
0.323145	0.292054	0.321441	0.499634
0.32398	0.292054	0.321441	0.500859
0.32398	0.292054	0.321441	0.50142
0.32398	0.292054	0.321441	0.502084
0.32398	0.292054	0.321441	0.502084
0.32398	0.292054	0.321441	0.502084
0.32398	0.292054	0.321441	0.502084
0.32398	0.292054	0.321441	0.502084
0.32398	0.292054	0.321441	0.502084
0.32398	0.292054	0.321441	0.50304
0.32398	0.292054	0.321441	0.503308
0.324815	0.292054	0.321657	0.503308
0.324815	0.292054	0.321657	0.503308
0.324815	0.292054	0.322424	0.503308
0.324815	0.292054	0.322424	0.504533
0.324815	0.292054	0.322424	0.504533
0.324815	0.292961	0.322424	0.504533
0.324815	0.292961	0.322424	0.504612
0.324815	0.292961	0.322424	0.504612
0.324815	0.292961	0.322424	0.505757
0.324815	0.292961	0.322424	0.505757
0.324815	0.292961	0.322424	0.505757
0.324815	0.292961	0.322424	0.505812
0.324815	0.292961	0.322424	0.506184
0.324815	0.292961	0.322424	0.506544
0.32565	0.292961	0.322424	0.506982
0.32565	0.292961	0.322524	0.506982
0.32565	0.292961	0.322664	0.506982
0.32565	0.292961	0.323391	0.508008
0.32565	0.293868	0.323407	0.508207
0.32565	0.293868	0.323407	0.508207
0.32565	0.293868	0.323407	0.50874
0.326485	0.293868	0.323407	0.509328
0.326485	0.293868	0.323407	0.509328
0.326485	0.293868	0.323407	0.509431
0.326485	0.293868	0.323407	0.510656
0.326485	0.293868	0.323407	0.5109
0.326485	0.293868	0.323407	0.5109
0.326485	0.293868	0.323407	0.51188
0.326485	0.293868	0.323407	0.51188
0.326485	0.293868	0.323407	0.5124
0.32732	0.294775	0.324186	0.512472
0.32732	0.294775	0.324186	0.512472
0.32732	0.294775	0.324186	0.512472
0.32732	0.294775	0.32439	0.513105
0.32732	0.294775	0.32439	0.513105
0.32732	0.294775	0.32439	0.513105
0.32732	0.294775	0.32439	0.513105
0.32732	0.294775	0.32439	0.513105
0.328155	0.294775	0.32439	0.514044
0.328155	0.294775	0.32439	0.514044
0.328155	0.294775	0.32439	0.514329
0.328155	0.294775	0.32439	0.514329
0.328155	0.295682	0.32439	0.514329
0.328155	0.295682	0.32439	0.514329
0.32899	0.295682	0.32439	0.514329
0.32899	0.295682	0.32439	0.514329
0.32899	0.295682	0.325373	0.514329
0.32899	0.295682	0.325373	0.515554
0.32899	0.295682	0.325373	0.515554
0.32899	0.295682	0.325373	0.515554
0.32899	0.295682	0.325373	0.515554
0.32899	0.295682	0.325373	0.515554
0.32899	0.295682	0.325373	0.515616
0.32899	0.295682	0.325373	0.516779
0.329825	0.295682	0.325373	0.516779
0.329825	0.295682	0.325373	0.516779
0.329825	0.295682	0.325373	0.516779
0.329825	0.295682	0.325373	0.516779
0.329825	0.295682	0.325708	0.517188
0.329825	0.296589	0.325708	0.518003
0.329825	0.296589	0.325708	0.518003
0.329825	0.296589	0.325708	0.51876
0.329825	0.296589	0.325992	0.518988
0.329825	0.296589	0.326356	0.518988
0.33066	0.296589	0.326356	0.519228
0.33066	0.296589	0.326356	0.519228
0.33066	0.296589	0.326356	0.519228
0.33066	0.296589	0.326356	0.519228
0.33066	0.296589	0.326356	0.519228
0.33066	0.296589	0.326356	0.519228
0.33066	0.296589	0.326356	0.519228
0.33066	0.296589	0.326356	0.519228
0.331495	0.296589	0.326356	0.519228
0.331495	0.296589	0.326356	0.519228
0.331495	0.297496	0.326356	0.519228
0.331495	0.297496	0.326356	0.520452
0.331495	0.297496	0.326859	0.521677
0.331495	0.297496	0.32723	0.521677
0.331495	0.297496	0.327339	0.521677
0.331495	0.297496	0.327339	0.522648
0.33233	0.297496	0.327339	0.522902
0.33233	0.297496	0.327339	0.522902
0.33233	0.297496	0.327339	0.524112
0.33233	0.297496	0.327339	0.524126
0.33233	0.297496	0.327339	0.524126
0.33233	0.298403	0.327339	0.525048
0.33233	0.298403	0.327339	0.525048
0.33233	0.298403	0.327339	0.525351
0.333165	0.298403	0.327339	0.525351
0.333165	0.298403	0.327339	0.525351
0.333165	0.298403	0.327339	0.525576
0.333165	0.298403	0.327339	0.526575
0.333165	0.298403	0.327339	0.52662
0.334	0.298403	0.328322	0.52662
0.334	0.298403	0.328322	0.52662
0.334	0.298403	0.328322	0.52704
0.334	0.298403	0.328322	0.52704
0.334835	0.29931	0.328322	0.527772
0.334835	0.29931	0.328322	0.5278
0.334835	0.29931	0.328322	0.5278
0.334835	0.29931	0.328322	0.528192
0.334835	0.29931	0.328322	0.529025
0.334835	0.29931	0.328322	0.529025
0.334835	0.29931	0.328322	0.529025
0.334835	0.29931	0.328322	0.529764
0.334835	0.29931	0.328752	0.530249
0.33567	0.29931	0.328752	0.530249
0.33567	0.29931	0.328752	0.530249
0.33567	0.29931	0.329305	0.530249
0.33567	0.29931	0.329305	0.531432
0.33567	0.300217	0.329305	0.531474
0.33567	0.300217	0.329305	0.531474
0.33567	0.300217	0.329305	0.531474
0.33567	0.300217	0.329305	0.531474
0.33567	0.300217	0.329305	0.532698
0.336505	0.300217	0.329305	0.532698
0.336505	0.300217	0.329305	0.532896
[truncated: 9,817 more rows]

## Sheet: Figure 2B
Bin Center	0.5	0.4	0.3	0.2
0	0.000592417	0.00321707	0.0018081	0
0.05	0.00346987	0.0126143	0.00879942	0.00503256
0.1	0.0118483	0.0314087	0.0243491	0.0198342
0.15	0.0335985	0.060447	0.051109	0.044701
0.2	0.0754909	0.0985439	0.0937801	0.0843694
0.25	0.134648	0.149848	0.154412	0.151865
0.3	0.203791	0.213766	0.232401	0.25074
0.35	0.280552	0.28488	0.320998	0.354056
0.4	0.349018	0.359888	0.409957	0.447602
0.45	0.410968	0.430664	0.49108	0.523091
0.5	0.464116	0.494412	0.556413	0.582297
0.55	0.513287	0.548933	0.613428	0.631143
0.6	0.554502	0.596935	0.659474	0.66489
0.65	0.590978	0.635625	0.693949	0.690941
0.7	0.623731	0.668727	0.721191	0.716992
0.75	0.651236	0.698358	0.743852	0.742451
0.8	0.673663	0.722824	0.765068	0.760213
0.85	0.69372	0.746275	0.781943	0.771758
0.9	0.711831	0.766001	0.795564	0.783008
0.95	0.728842	0.780308	0.8081	0.796329
1	0.745768	0.79343	0.817864	0.806394
1.05	0.758378	0.805621	0.827025	0.81794
1.1	0.770227	0.815781	0.833655	0.825933
1.15	0.78326	0.824924	0.840887	0.831261
1.2	0.792654	0.835168	0.847035	0.839254
1.25	0.802133	0.841771	0.852459	0.845471
1.3	0.811611	0.848544	0.857401	0.853168
1.35	0.820752	0.854978	0.861741	0.85968
1.4	0.830061	0.861497	0.865357	0.866193
1.45	0.839286	0.867338	0.869214	0.870634
1.5	0.846141	0.872418	0.873674	0.874482
1.55	0.852911	0.877243	0.878496	0.879218
1.6	0.859513	0.8819	0.881509	0.882771
1.65	0.865606	0.885963	0.88609	0.885731
1.7	0.871022	0.890789	0.890911	0.889284
1.75	0.876185	0.89426	0.894407	0.891948
1.8	0.881093	0.897985	0.897662	0.895204
1.85	0.886002	0.901879	0.899229	0.899645
1.9	0.890149	0.905181	0.901398	0.904085
1.95	0.893703	0.908906	0.903327	0.907934
2	0.896835	0.912547	0.905617	0.910598
2.05	0.900559	0.915425	0.907787	0.912374
2.1	0.903267	0.917541	0.910439	0.914446
2.15	0.906991	0.919658	0.912367	0.915927
2.2	0.908768	0.922706	0.914176	0.917111
2.25	0.911899	0.924738	0.915622	0.918887
2.3	0.915115	0.926431	0.91731	0.920367
2.35	0.917823	0.928209	0.919118	0.923031
2.4	0.920193	0.929563	0.921046	0.925104
2.45	0.922139	0.930664	0.92189	0.927768
2.5	0.924171	0.931849	0.923337	0.929248
2.55	0.925863	0.933627	0.92406	0.931024
2.6	0.928318	0.935235	0.925024	0.93132
2.65	0.929841	0.936082	0.92623	0.932504
2.7	0.93128	0.937098	0.926953	0.933689
2.75	0.932803	0.937944	0.927797	0.934873
2.8	0.934411	0.93913	0.929364	0.934873
2.85	0.935596	0.939892	0.929966	0.935761
2.9	0.93695	0.940654	0.930569	0.937241
2.95	0.937712	0.941331	0.931654	0.937537
3	0.938304	0.941923	0.932377	0.937833

## Sheet: Figure 3A
20%	30%	40%	50%
173.2	231.4	293.2	418
169.8	208.3	259.5	284.9
225.5	271.1	328.2	462.3

## Sheet: Figure 3B
Bin Center	20%	30%	50%	40%
0	0.0168612	0.0111576	0.00257954	0.00480769
30	0.0667964	0.0320781	0.022356	0.025
60	0.166667	0.0599721	0.0550301	0.0615385
90	0.315824	0.126918	0.107481	0.139423
120	0.459792	0.203626	0.177128	0.250962
150	0.568093	0.306834	0.258813	0.341346
180	0.657588	0.39749	0.341359	0.441346
210	0.732166	0.514644	0.403267	0.516346
240	0.788586	0.591353	0.452279	0.579808
270	0.831388	0.686192	0.49871	0.625
300	0.865759	0.747559	0.549441	0.673077
330	0.892348	0.783821	0.587274	0.710577
360	0.90856	0.8159	0.628547	0.746154
390	0.917639	0.849372	0.656922	0.779808
420	0.931258	0.873082	0.680138	0.802885
450	0.941634	0.889819	0.704213	0.826923
480	0.948768	0.919107	0.727429	0.849038
510	0.953956	0.92887	0.742906	0.863462
540	0.958495	0.947001	0.77558	0.879808
570	0.963035	0.956764	0.791058	0.890385
600	0.964981	0.970711	0.807395	0.900962
630	0.966926	0.97629	0.819433	0.905769
660	0.96952	0.980474	0.83061	0.917308
690	0.974708	0.987448	0.848667	0.922115
720	0.978599	0.988842	0.862425	0.930769
750	0.980545	0.990237	0.871023	0.938462
780	0.98249	0.991632	0.880482	0.943269
810	0.985733	0.994421	0.88822	0.947115
840	0.986381	0.995816	0.895099	0.95
870	0.986381	0.995816	0.902837	0.954808
900	0.987678	0.995816	0.910576	0.957692
930	0.988975	0.995816	0.915735	0.960577
960	0.989624	0.997211	0.919175	0.963462
990	0.990272	0.997211	0.926053	0.965385
1020	0.991569	0.997211	0.930353	0.966346
1050	0.993515	0.997211	0.932932	0.970192
1080	0.994812	0.997211	0.938091	0.973077
1110	0.996109	0.997211	0.941531	0.974038
1140	0.996109	0.997211	0.94325	0.977885
1170	0.996109	0.997211	0.94669	0.979808
1200	0.996757	0.998605	0.949269	0.981731
1230	0.996757	0.998605	0.952709	0.983654
1260	0.996757	0.998605	0.955288	0.985577
1290	0.996757	1	0.958727	0.985577
1320	0.996757	1	0.961307	0.985577
1350	0.996757	1	0.963887	0.986538
1380	0.996757	1	0.965606	0.986538
1410	0.997406	1	0.968186	0.986538
1440	0.998054	1	0.969905	0.9875
1470	0.998054	1	0.971625	0.989423
1500	0.998054	1	0.973345	0.990385

## Sheet: Figure 3C
20%	30%	40%	50%
0.7933	0.8256	0.8902	0.944
0.8395	0.8606	0.8681	0.9
0.8618	0.8235	0.907	0.9362

## Sheet: Figure 4F
0.1	0.2	0.3	0.4	0.5
5.6366	6.28101	0.95414	8.84797	7.06183
4.94711	5.49899	1.56976	8.4336	6.63526
4.41524	4.62279	1.058	8.26434	6.38775
3.80747	4.22847	1.56924	8.23533	5.92451
3.51115	4.07748	2.02103	8.16855	5.75164
3.43008	3.33806	2.00629	8.16621	5.55049
2.99619	2.9555	0.76819	8.16163	5.35775
2.58701	2.81821	1.65587	8.15299	5.33688
2.57143	2.74019	2.00753	8.08692	5.32569
2.41857	2.70948	1.74225	8.07019	5.29946
2.37126	2.6439	0.8042	8.04816	5.28873
2.20541	2.13997	1.48679	7.97132	5.24166
2.19385	2.10606	0.43666	7.94906	5.21734
2.19209	2.07928	0.6064	7.89737	5.21312
2.19045	1.89561	0.43741	7.85728	5.15088
2.14416	1.87445	0.82049	7.76766	5.12508
2.14345	1.85807	2.35488	7.74404	5.10124
2.10616	1.84918	1.25547	7.72563	5.09216
2.06201	1.76756	1.08058	7.67588	5.04775
1.9954	1.76613	1.25262	7.66568	5.01989
1.9766	1.74231	0.63541	7.65396	4.98572
1.95946	1.71942	2.06302	7.5409	4.93079
1.95471	1.69721	0.64211	7.44411	4.87663
1.8751	1.66968	0.57152	7.43909	4.81179
1.85991	1.65796	0.86233	7.42924	4.8053
1.74781	1.64448	1.92661	7.41656	4.77899
1.70707	1.63491	0.94512	7.34941	4.77558
1.65348	1.62601	0.88446	7.33929	4.77067
1.65058	1.60763	0.9499	7.31703	4.76625
1.62986	1.56088	0.48953	7.26072	4.75961
1.62268	1.55504	0.91383	7.25411	4.75863
1.61606	1.51688	0.55709	7.2393	4.75645
1.61257	1.48064	0.73902	7.15552	4.7441
1.60403	1.46978	0.87393	7.14878	4.7434
1.59581	1.46213	0.55525	7.11457	4.72962
1.52672	1.45345	1.12492	7.10929	4.72207
1.5133	1.4495	0.76358	7.08402	4.69086
1.48383	1.44167	0.7815	7.07371	4.68266
1.47369	1.42901	0.56906	7.03106	4.67854
1.47152	1.41656	0.76454	7.03037	4.65733
1.45572	1.40675	1.31186	7.02735	4.65528
1.44964	1.39108	0.96158	6.98482	4.62925
1.43727	1.38562	1.29466	6.97172	4.62784
1.40948	1.38094	1.31214	6.89679	4.6175
1.40337	1.37121	0.66233	6.84506	4.59902
1.39977	1.36898	0.42159	6.84205	4.56434
1.39629	1.33312	1.11301	6.83346	4.54936
1.3857	1.32711	0.47857	6.82833	4.51371
1.32321	1.31674	0.80809	6.82669	4.51353
1.30762	1.31154	0.41724	6.81659	4.49494
1.30319	1.3084	0.77262	6.78303	4.49311
1.30082	1.30316	0.94397	6.68918	4.49298
1.29351	1.30174	0.60219	6.68456	4.48955
1.28089	1.29117	0.60349	6.68402	4.48882
1.27606	1.28305	0.96263	6.67278	4.48051
1.27467	1.27721	0.41702	6.62566	4.47829
1.26402	1.27079	0.93131	6.62049	4.46211
1.23252	1.26488	0.61414	6.60609	4.45742
1.2257	1.25923	0.41732	6.58704	4.44547
1.19415	1.24976	0.91524	6.57572	4.4314
1.18445	1.24462	0.71441	6.5431	4.42823
1.1802	1.2424	2.68104	6.52229	4.40855
1.16985	1.24107	0.83556	6.49208	4.40373
1.15768	1.24086	0.78716	6.44785	4.40277
1.13324	1.22922	2.68084	6.42623	4.37897
1.13106	1.22054	1.31552	6.41727	4.37337
1.12672	1.22024	2.95101	6.38809	4.37154
1.12586	1.21922	0.80634	6.38054	4.36993
1.12201	1.21788	0.91887	6.37626	4.3684
1.10615	1.20813	0.91847	6.37465	4.36514
1.09416	1.19829	0.96979	6.35672	4.3497
1.08598	1.19719	1.95897	6.34517	4.34873
1.084	1.19401	1.05176	6.34083	4.34824
1.07793	1.1933	0.97632	6.33219	4.34688
1.06482	1.19259	0.756	6.31707	4.34682
1.04282	1.187	0.81667	6.29941	4.3468
1.03673	1.18513	1.81577	6.26665	4.3458
1.01946	1.18499	1.8141	6.23049	4.34488
1.01415	1.18349	1.22129	6.21459	4.34444
1.00348	1.18322	1.0136	6.20821	4.33372
0.99903	1.18305	1.24673	6.14963	4.3335
0.99598	1.18105	1.31079	6.14602	4.33007
0.99543	1.17947	0.72963	6.133	4.31798
0.97918	1.17603	1.24382	6.06662	4.31417
0.95061	1.17477	0.83936	6.01087	4.31395
0.94857	1.17382	1.10746	5.98459	4.3069
0.94851	1.17339	3.46643	5.98369	4.3013
0.93629	1.17335	0.87505	5.9506	4.29835
0.93387	1.1733	3.46778	5.91729	4.29422
0.92397	1.17304	0.79364	5.91322	4.29265
0.91102	1.16961	2.77229	5.90598	4.29226
0.90519	1.16885	0.74121	5.90545	4.2895
0.87982	1.16866	0.96323	5.90209	4.27906
0.8757	1.15909	0.67601	5.89116	4.26801
0.8757	1.15798	0.74851	5.8866	4.26466
0.87364	1.1574	0.7374	5.86709	4.24993
0.86955	1.14673	0.60798	5.83561	4.2438
0.8633	1.14502	0.61703	5.83554	4.23977
0.86243	1.13896	0.73843	5.81991	4.22793
0.83256	1.13777	2.68735	5.81812	4.21855
0.827	1.1369	0.98642	5.80898	4.21772
0.81255	1.13379	1.14396	5.80174	4.21309
0.80922	1.13274	1.02979	5.79086	4.20996
0.80834	1.1315	0.90098	5.73837	4.20698
0.80499	1.12867	0.9002	5.70485	4.20548
0.80144	1.12711	0.6814	5.69958	4.20277
0.79702	1.12567	0.39227	5.68634	4.20099
0.77715	1.12331	0.75007	5.68477	4.19327
0.76211	1.12316	1.03363	5.67707	4.18927
0.7616	1.1206	0.38054	5.67494	4.18678
0.75416	1.1191	0.64143	5.67474	4.18623
0.74866	1.1183	0.63912	5.67337	4.18496
0.74809	1.11725	2.2418	5.65697	4.17501
0.74573	1.11303	0.92575	5.63955	4.16844
0.7435	1.11258	2.28872	5.62688	4.16258
0.73523	1.10843	3.17613	5.61706	4.15925
0.73138	1.10358	3.1825	5.61588	4.15459
0.73067	1.09951	1.11327	5.61253	4.15272
0.71521	1.09761	0.85662	5.60127	4.14913
0.71017	1.09516	0.93654	5.58789	4.14503
0.70347	1.09365	2.88181	5.58499	4.14148
0.70024	1.09188	1.50621	5.57691	4.13881
0.69928	1.09041	3.50908	5.55502	4.13726
0.69899	1.08783	1.45498	5.54862	4.1213
0.69671	1.08676	1.4559	5.52832	4.12114
0.69287	1.08564	2.10597	5.51089	4.12071
0.68621	1.08189	0.84801	5.50303	4.11875
0.68591	1.07994	0.764	5.48349	4.11862
0.68188	1.07554	0.78405	5.4568	4.11729
0.6794	1.07444	0.78409	5.44044	4.11705
0.67433	1.07076	1.00579	5.41913	4.11164
0.6707	1.06968	1.02454	5.41243	4.09945
0.67027	1.06408	0.59774	5.41128	4.08786
0.66513	1.05956	0.60489	5.38518	4.08756
0.65961	1.05802	1.16678	5.37345	4.08754
0.65884	1.05773	0.81067	5.34919	4.08741
0.65719	1.05441	1.05432	5.33331	4.08602
0.64802	1.0538	1.05119	5.3275	4.08602
0.64758	1.04981	1.69743	5.32315	4.07999
0.64402	1.04835	5.62512	5.31332	4.07282
0.64347	1.04607	1.29216	5.31159	4.07014
0.63717	1.03775	1.28969	5.29986	4.05758
0.63281	1.03546	1.2075	5.29183	4.05583
0.6322	1.03537	1.75382	5.27623	4.05576
0.629	1.03108	1.3144	5.26084	4.05261
0.62768	1.02897	1.30647	5.26023	4.05233
0.6129	1.02799	0.66275	5.23199	4.05176
0.60902	1.02774	3.44708	5.22701	4.04569
0.60853	1.02535	0.66165	5.21884	4.04001
0.60705	1.02321	0.62285	5.2188	4.03947
0.60546	1.02094	3.67565	5.21628	4.0369
0.60397	1.0198	1.01158	5.21512	4.03453
0.59799	1.01862	0.685	5.20491	4.0326
0.59285	1.0179	0.79626	5.20225	4.03258
0.59253	1.01614	1.00744	5.18604	4.02936
0.59138	1.01397	3.20518	5.17383	4.02357
0.58789	1.01355	3.20402	5.15932	4.0225
0.58662	1.0106	1.24238	5.15797	4.01271
0.58565	1.00678	0.8181	5.14992	3.99594
0.58506	1.00501	0.67375	5.14658	3.99265
0.58486	1.00405	0.82212	5.13185	3.99147
0.58467	1.00308	0.97435	5.12865	3.9905
0.58182	1.00231	3.08352	5.11058	3.99041
0.58054	0.99903	2.12983	5.07887	3.98924
0.57513	0.99853	0.82243	5.0703	3.98757
0.57332	0.99822	2.29104	5.05994	3.98691
0.56888	0.99724	0.68865	5.04488	3.98427
0.5675	0.99518	2.28966	5.02712	3.9837
0.56391	0.99424	0.84119	5.02313	3.98182
0.56278	0.99363	1.05114	5.00807	3.97528
0.55975	0.99352	0.98028	5.00365	3.96887
0.55589	0.99321	3.45808	4.99402	3.96701
0.5549	0.99255	3.45581	4.96215	3.96543
0.55447	0.99244	0.69451	4.94914	3.96519
0.55273	0.99208	1.24415	4.91853	3.96482
0.5513	0.99088	1.29692	4.91406	3.96271
0.55117	0.98956	0.48014	4.90609	3.95963
0.54863	0.98801	0.97122	4.90147	3.95808
0.54828	0.98495	0.47702	4.89737	3.95441
0.54485	0.98414	2.03399	4.89328	3.95008
0.54271	0.98412	0.5969	4.88761	3.94936
0.54189	0.98084	4.41102	4.87274	3.94324
0.54052	0.9804	0.45519	4.86969	3.94238
0.53987	0.97928	0.45705	4.85354	3.93281
0.53873	0.97258	1.5198	4.82241	3.93145
0.53544	0.97247	2.76729	4.80492	3.92808
0.53336	0.97136	0.52674	4.79139	3.92685
0.53235	0.9692	0.54484	4.76967	3.92357
0.53205	0.9682	1.05669	4.76854	3.92301
0.53017	0.96665	0.53911	4.75842	3.92053
0.52785	0.96443	0.9014	4.74271	3.91666
0.52425	0.96335	0.48224	4.73418	3.91645
0.52354	0.96248	0.60095	4.71535	3.91448
0.52228	0.96198	0.73594	4.70632	3.91001
0.52176	0.9609	0.48443	4.69326	3.90861
0.52134	0.95977	0.75301	4.69248	3.9063
0.51969	0.95866	0.68793	4.67886	3.90617
0.51922	0.95759	0.87452	4.66348	3.9026
0.51903	0.95387	3.16708	4.66172	3.90176
0.51891	0.95319	0.68783	4.65599	3.90135
0.51838	0.95217	0.81015	4.65327	3.89995
0.51774	0.95153	2.21087	4.6501	3.89947
0.51735	0.95144	0.76592	4.64292	3.89451
0.51694	0.95039	0.8586	4.59199	3.89424
0.51582	0.94931	0.76535	4.58951	3.89291
0.51557	0.94861	0.73274	4.58206	3.88929
0.51513	0.94828	0.77637	4.55002	3.88302
0.51213	0.94752	0.95029	4.53932	3.8799
0.51077	0.94562	0.77318	4.5246	3.87929
0.50641	0.94406	0.76515	4.5142	3.87531
0.50609	0.94022	1.12747	4.48772	3.87452
0.50392	0.93532	0.76287	4.47305	3.87392
0.50365	0.93364	1.10084	4.45812	3.87304
0.50328	0.92558	0.4629	4.4424	3.87066
0.502	0.92494	0.46406	4.44138	3.86917
0.50196	0.9207	1.215	4.43379	3.86723
0.50074	0.92011	0.60383	4.42493	3.86373
0.49993	0.91891	1.21609	4.39934	3.86336
0.49864	0.91859	0.87879	4.38727	3.86265
0.49768	0.91851	1.6708	4.37836	3.86201
0.49756	0.91731	0.67451	4.36631	3.86006
0.49467	0.91625	1.99515	4.35486	3.85773
0.49297	0.91551	1.99529	4.353	3.85155
0.49176	0.91457	2.00903	4.33095	3.84867
0.48955	0.9134	1.33211	4.33065	3.84863
0.48805	0.91283	0.85512	4.30991	3.84645
0.4874	0.91269	0.9776	4.30769	3.84311
0.48718	0.91238	2.07543	4.26561	3.84086
0.48706	0.91143	0.78104	4.24967	3.83984
0.48521	0.91106	0.96801	4.23889	3.83979
0.48477	0.90967	0.64966	4.22741	3.83974
0.48435	0.90889	2.40448	4.22622	3.83962
0.48409	0.90869	2.20242	4.22451	3.83876
0.48233	0.90783	0.43848	4.20903	3.83453
0.48186	0.90583	0.65326	4.20644	3.83353
0.48065	0.90238	0.72426	4.17049	3.82618
0.47909	0.90016	0.92493	4.15537	3.82543
0.47812	0.89704	0.82469	4.15222	3.82457
0.47702	0.8969	0.72504	4.14304	3.82453
0.4759	0.89569	0.65774	4.13114	3.82252
0.47559	0.89534	3.23516	4.122	3.82169
0.47459	0.89531	0.72923	4.11706	3.82026
0.47372	0.89453	0.7545	4.11511	3.81907
0.47306	0.89406	3.69566	4.1143	3.81784
0.47255	0.89209	0.95521	4.11215	3.81402
0.47162	0.89158	0.63881	4.11107	3.81162
0.47077	0.891	1.64059	4.10308	3.8076
0.47003	0.88754	2.53979	4.08808	3.80321
0.46976	0.88645	0.95244	4.08709	3.80234
0.46975	0.88583	0.65077	4.03964	3.79812
0.46951	0.88478	1.11291	4.03668	3.79699
0.46937	0.88242	0.37986	4.0328	3.79294
0.46925	0.88225	0.57338	4.03015	3.79099
0.46919	0.88088	2.54255	4.02941	3.79024
0.46692	0.88018	0.69544	4.01091	3.78965
0.46643	0.87859	0.45816	4.01066	3.78581
0.46594	0.87805	0.3789	4.00668	3.78464
0.46594	0.87743	1.45312	3.99508	3.78452
0.46507	0.87617	0.79599	3.97304	3.78372
0.46446	0.87565	0.58011	3.95374	3.78307
0.46195	0.87479	1.10239	3.94357	3.77824
0.46131	0.87453	0.56782	3.94251	3.77781
0.46027	0.87159	0.97699	3.92548	3.77634
0.45984	0.87133	2.74213	3.90194	3.77505
0.45969	0.87054	0.46243	3.88977	3.77198
0.45968	0.86936	0.90744	3.8872	3.77043
0.45958	0.86914	1.23762	3.88399	3.76963
0.4595	0.86827	2.62511	3.87979	3.76609
0.45856	0.86821	1.6469	3.85614	3.76372
0.45678	0.86661	0.57184	3.84799	3.76273
0.45672	0.86377	0.70635	3.8207	3.75994
0.45496	0.86228	0.39951	3.8176	3.75918
0.45447	0.86112	1.82579	3.81618	3.75738
0.45433	0.86001	0.86075	3.81171	3.75717
0.45427	0.85962	0.90945	3.80696	3.75572
0.45385	0.85816	0.9257	3.80597	3.75538
0.45364	0.85772	0.76094	3.80138	3.75418
0.45318	0.85686	1.53491	3.78373	3.7534
0.45273	0.85684	1.18245	3.7809	3.74987
0.45196	0.85549	0.40171	3.77688	3.74937
0.45154	0.85317	0.53544	3.77666	3.74724
0.45084	0.85208	1.97091	3.77025	3.7466
0.45062	0.85149	0.76418	3.76062	3.74378
0.45002	0.85053	0.98814	3.75848	3.74038
0.4496	0.84829	1.09735	3.75248	3.7387
0.44945	0.84827	0.79163	3.75083	3.73866
0.44874	0.84803	0.53861	3.71658	3.7353
0.44856	0.84716	0.37997	3.71432	3.73438
0.44806	0.84645	1.29521	3.7115	3.73189
0.4479	0.84482	0.98116	3.70474	3.72144
0.44782	0.84167	1.53496	3.67835	3.71895
0.44627	0.84075	0.38131	3.66924	3.71836
0.4455	0.84047	1.20339	3.66453	3.7116
0.44532	0.84012	0.5455	3.62786	3.71153
0.44471	0.83988	0.54087	3.6231	3.7094
0.44392	0.83971	0.42549	3.62297	3.70714
0.44342	0.8394	0.95346	3.62064	3.70633
0.44308	0.83738	0.95535	3.61871	3.70563
0.44289	0.83699	0.54106	3.60907	3.7024
0.44278	0.83595	1.57907	3.60269	3.70239
0.44194	0.83588	2.93305	3.57709	3.7021
0.44186	0.83543	0.48382	3.54227	3.6989
0.44175	0.83414	1.94056	3.53493	3.69653
0.44114	0.834	0.42579	3.53445	3.69376
0.44056	0.83327	0.69511	3.53444	3.68945
0.43972	0.83312	0.71581	3.53382	3.68869
0.43881	0.83282	3.31454	3.53155	3.68664
0.43808	0.83246	3.16838	3.52717	3.68507
0.43798	0.8318	0.66453	3.52179	3.68474
0.43797	0.83117	0.48278	3.52151	3.68405
0.43778	0.83014	0.91626	3.5129	3.6783
0.43695	0.8293	0.49363	3.51254	3.67523
0.4369	0.8274	2.11244	3.51094	3.67433
0.43672	0.82643	0.94386	3.50827	3.67147
0.43671	0.82367	3.31686	3.49512	3.66853
0.43567	0.82356	0.91717	3.48496	3.6683
0.43536	0.8235	1.95334	3.48086	3.66718
0.43502	0.82229	1.24377	3.47884	3.66505
0.43405	0.82096	1.08715	3.47761	3.66353
0.43401	0.8202	0.82951	3.47244	3.66333
0.43383	0.81874	0.82209	3.46315	3.66321
0.43362	0.81807	1.95666	3.46083	3.66115
0.43347	0.81731	2.29848	3.45766	3.65827
0.43328	0.81703	2.60217	3.45103	3.65794
0.43319	0.81672	1.34222	3.45068	3.6578
0.43316	0.81641	3.3453	3.44999	3.65571
0.43158	0.81638	1.88276	3.44826	3.65292
0.43129	0.81636	0.78537	3.44671	3.65283
0.43115	0.81464	2.02502	3.43616	3.65222
0.43086	0.81432	2.30297	3.42626	3.65181
0.43081	0.81418	1.18347	3.40822	3.65154
0.43024	0.81387	1.14262	3.39934	3.65146
0.4296	0.81188	0.88233	3.3906	3.65094
0.42952	0.81188	0.55909	3.37301	3.64998
0.42847	0.81049	3.34837	3.36365	3.64896
0.42796	0.81049	3.00814	3.35727	3.64844
0.42778	0.80911	0.76185	3.34743	3.64823
0.42768	0.80865	1.63509	3.32388	3.64796
0.42742	0.80744	0.56634	3.31767	3.64643
0.42734	0.80571	1.28267	3.30629	3.64417
0.42719	0.80558	1.4071	3.28494	3.64324
0.42677	0.80531	0.94009	3.27058	3.64104
0.42671	0.8053	1.95186	3.24706	3.64093
0.42637	0.80516	1.4104	3.24163	3.64078
0.42621	0.80512	0.76782	3.24163	3.64051
0.42604	0.80468	1.0777	3.23246	3.63847
0.42542	0.80467	0.71586	3.21843	3.63782
0.42459	0.80298	1.0674	3.21431	3.63599
0.42447	0.80288	0.93744	3.2141	3.63534
0.42378	0.80101	1.01539	3.21278	3.63459
0.4234	0.7998	0.92599	3.20748	3.63021
0.42272	0.79973	0.66143	3.20514	3.62877
0.42248	0.79861	1.74864	3.20165	3.62725
0.42115	0.7979	1.01961	3.19484	3.62443
0.42102	0.79786	0.59977	3.19007	3.62379
0.42078	0.79614	1.06709	3.18299	3.62339
0.42076	0.79572	0.60333	3.16641	3.62116
0.42057	0.79543	1.17083	3.16585	3.62097
0.42049	0.79527	0.60723	3.15493	3.61628
0.41951	0.79523	1.20207	3.14973	3.61483
0.41913	0.7952	0.99495	3.14743	3.61443
0.41906	0.79464	2.34501	3.14237	3.61233
0.41899	0.79427	0.57014	3.13918	3.61131
0.41847	0.79388	1.17443	3.13573	3.6107
0.41829	0.79371	0.84203	3.13281	3.6088
0.41806	0.79298	2.34934	3.12518	3.60826
0.41738	0.79255	0.48595	3.12095	3.60825
0.41654	0.79085	0.91055	3.11736	3.60822
0.41651	0.7907	0.90367	3.10962	3.60415
0.41645	0.79058	1.18439	3.10634	3.60353
0.41609	0.79011	1.30992	3.08088	3.60048
0.4155	0.78901	0.80575	3.07379	3.59808
0.41489	0.78828	0.491	3.05857	3.59694
0.41465	0.78826	0.87782	3.05269	3.59298
0.4128	0.78799	0.67261	3.04851	3.59298
0.41264	0.78706	0.93233	3.04789	3.59223
0.41262	0.78592	0.54794	3.03696	3.5919
0.41138	0.78439	3.98937	3.0316	3.59138
0.41137	0.78363	0.6725	3.03155	3.58663
0.41116	0.78252	1.41345	3.02321	3.58272
0.41116	0.78218	0.88641	3.01677	3.58228
0.41098	0.78207	1.41458	3.00599	3.58143
0.41024	0.78173	0.77696	2.99975	3.57918
0.41004	0.78028	1.24518	2.99615	3.57856
0.40977	0.78015	1.14043	2.99392	3.57714
0.40958	0.77972	0.50291	2.99312	3.57703
0.40924	0.77962	0.78267	2.99304	3.57699
0.40915	0.77796	2.26963	2.97885	3.57563
0.40914	0.77736	3.15665	2.97654	3.57173
0.40888	0.77732	2.42603	2.97418	3.57149
0.40721	0.77702	2.27398	2.96277	3.57072
0.40679	0.77662	0.95807	2.9589	3.57045
0.40652	0.77598	3.09655	2.94335	3.5699
0.40612	0.7741	3.26564	2.92046	3.56843
0.40598	0.77403	1.16392	2.91633	3.5669
0.40546	0.77347	1.17566	2.91138	3.56655
0.405	0.77287	0.48559	2.90372	3.56139
0.40429	0.77266	4.03319	2.90169	3.55924
0.40412	0.7723	1.61901	2.90127	3.55894
0.40391	0.77208	3.09584	2.90014	3.55866
0.40373	0.77175	0.75861	2.88517	3.557
0.40352	0.77104	0.9832	2.86901	3.55622
0.40339	0.76835	0.48858	2.86754	3.55604
0.40312	0.76828	1.18743	2.86245	3.55593
0.40298	0.76735	0.48898	2.85114	3.55346
0.40286	0.76732	0.34139	2.83777	3.55257
0.40207	0.767	0.93501	2.82876	3.55171
0.40201	0.76523	0.89365	2.82446	3.54833
0.40116	0.76477	1.14666	2.82253	3.54821
0.40079	0.76317	1.28722	2.79986	3.54722
0.40053	0.76299	0.48798	2.79943	3.54642
0.40051	0.76141	4.008	2.79846	3.54498
0.40032	0.76089	0.65272	2.79581	3.54462
0.40006	0.76075	0.7045	2.79417	3.54371
0.39954	0.7605	0.82036	2.78582	3.54302
0.39943	0.76002	0.72361	2.78413	3.54279
0.39822	0.75957	1.10029	2.77624	3.54097
0.39797	0.75898	0.96198	2.76635	3.54084
0.39667	0.75875	0.89592	2.76323	3.53919
0.39642	0.75788	0.72305	2.76274	3.53689
0.39563	0.75761	3.31026	2.75896	3.53676
0.39524	0.75741	0.62997	2.75322	3.53378
0.39489	0.75739	0.72971	2.75205	3.53234
0.39404	0.75737	1.65385	2.7433	3.53215
0.39386	0.75617	0.70504	2.73743	3.52861
0.39163	0.75607	0.77335	2.73659	3.52814
0.3913	0.75437	1.7398	2.73311	3.52798
0.39123	0.7531	0.96185	2.72082	3.52518
0.3911	0.75285	1.2782	2.70915	3.52182
0.38987	0.75207	0.81633	2.70254	3.52096
0.38959	0.75168	0.45918	2.69888	3.52042
0.38917	0.75032	0.90386	2.69784	3.51676
0.38842	0.7497	3.30923	2.69349	3.51622
0.38838	0.7493	2.00258	2.68654	3.51523
0.38825	0.74928	0.57474	2.67303	3.51297
0.3882	0.74914	0.74337	2.67214	3.51103
0.38764	0.74877	0.77528	2.66298	3.5077
0.38749	0.74852	0.84237	2.66263	3.50737
0.38682	0.74782	0.91976	2.66057	3.50724
0.3868	0.74749	1.18223	2.6598	3.50607
0.38673	0.74692	0.70359	2.6564	3.50391
0.38617	0.74651	0.4624	2.65467	3.50349
0.38604	0.74634	1.74013	2.64773	3.50145
0.38588	0.74612	0.57978	2.64697	3.501
0.38547	0.74401	1.5193	2.63931	3.50054
0.38541	0.74376	0.95833	2.61916	3.50041
0.38487	0.74337	1.05847	2.61585	3.49734
0.3847	0.74308	4.13583	2.6123	3.49584
0.38456	0.74298	0.69969	2.60656	3.4954
0.38388	0.74276	0.91851	2.5993	3.49467
0.38362	0.74263	0.70588	2.58947	3.4911
0.38346	0.74257	0.79664	2.57691	3.48823
0.38331	0.74153	3.17881	2.57343	3.4851
0.38316	0.74054	0.56834	2.57272	3.48361
0.3831	0.7402	0.46452	2.56846	3.48142
0.38307	0.73984	4.1331	2.56248	3.48053
0.38245	0.73922	0.85809	2.56167	3.47404
0.38232	0.73661	0.7408	2.55851	3.47379
0.38203	0.73652	0.56532	2.55386	3.47372
0.38174	0.73535	0.834	2.55093	3.47364
0.38111	0.73513	2.84458	2.55	3.47289
0.38087	0.73507	0.77875	2.53658	3.47025
0.38034	0.73457	0.57046	2.53542	3.46583
0.38009	0.7337	3.49462	2.53463	3.46357
0.38006	0.73149	0.42654	2.53322	3.46308
0.37995	0.73137	0.53403	2.52866	3.46175
0.37982	0.73122	1.33234	2.52837	3.46156
0.37907	0.72943	0.56856	2.52273	3.46023
0.37846	0.72793	2.03217	2.52126	3.46002
0.3784	0.72782	1.04351	2.51541	3.45911
0.37789	0.72738	0.828	2.50727	3.45904
0.37754	0.72721	4.03498	2.50648	3.4583
0.37733	0.72717	0.8882	2.50631	3.45768
0.37706	0.7242	0.78495	2.50371	3.45605
0.37704	0.72379	0.47035	2.50345	3.45477
0.37704	0.72277	1.01202	2.4991	3.45475
0.37655	0.72233	0.5094	2.49895	3.4541
0.37648	0.72181	0.53854	2.49836	3.45278
0.37455	0.72168	3.86993	2.48989	3.45222
0.37445	0.72166	0.53872	2.48681	3.45199
0.37387	0.72158	0.48144	2.48635	3.44998
0.37333	0.72158	0.47345	2.48311	3.4494
0.37327	0.72123	0.91742	2.46872	3.44688
0.37252	0.72111	1.10322	2.4673	3.44678
0.37251	0.72031	1.90105	2.46709	3.44507
0.37224	0.72002	0.3906	2.46686	3.44259
0.37188	0.72002	0.55077	2.46621	3.44226
0.37099	0.7199	0.81258	2.44687	3.44101
0.36939	0.71956	1.08558	2.44374	3.4395
0.36659	0.71948	1.66949	2.43565	3.43896
0.36642	0.71859	0.84354	2.42892	3.4383
0.36639	0.71722	1.44119	2.42646	3.43528
0.36601	0.71687	0.98465	2.42142	3.43275
0.36534	0.71569	1.30541	2.42106	3.43172
0.3651	0.71564	0.48639	2.41449	3.43074
0.36501	0.71379	0.8458	2.41062	3.42972
0.36445	0.71328	0.73072	2.38026	3.42819
0.3636	0.71211	2.91439	2.3787	3.42535
0.36341	0.71187	1.02502	2.37851	3.42215
0.36337	0.71184	0.39506	2.37331	3.42114
0.36233	0.71174	0.65724	2.36473	3.42049
0.36195	0.71106	0.84708	2.3613	3.41886
0.3614	0.71102	0.95039	2.35272	3.41876
0.36093	0.71087	1.0969	2.34186	3.41867
0.3609	0.71066	1.30521	2.33856	3.41556
0.35969	0.71048	0.49066	2.3377	3.41477
0.35933	0.71045	1.96494	2.33371	3.41454
0.35925	0.71004	1.04869	2.33287	3.41249
0.35834	0.70982	0.9813	2.32929	3.41143
0.35738	0.70966	0.72978	2.31995	3.40771
0.35635	0.70865	1.24192	2.31846	3.40667
0.35578	0.70767	1.57621	2.31632	3.40306
0.35563	0.70765	0.65893	2.31491	3.40288
0.35561	0.70719	2.98011	2.31353	3.40171
0.35542	0.70717	0.73749	2.31264	3.39712
0.35488	0.7071	1.1822	2.31262	3.39634
0.35441	0.70703	2.03946	2.31124	3.39311
0.35307	0.7069	0.49476	2.30965	3.3921
0.353	0.70673	1.05462	2.30592	3.391
0.3489	0.70652	1.98711	2.30302	3.39052
0.34831	0.70646	1.57738	2.29837	3.38996
0.34408	0.70609	0.78022	2.29636	3.38655
0.33936	0.70607	1.03699	2.29148	3.38484
0.33594	0.70595	2.96153	2.28482	3.38469
0.33307	0.70481	2.97836	2.27335	3.38103
0.33207	0.70466	1.23542	2.2637	3.37555
0.33117	0.70446	0.80344	2.26302	3.37341
	0.70375	1.21677	2.26121	3.37312
	0.70363	1.46488	2.25902	3.37209
	0.70339	1.98727	2.25044	3.37151
	0.70332	0.75273	2.2366	3.37008
	0.70262	0.9964	2.23248	3.3695
	0.70224	1.69467	2.23005	3.36751
	0.70116	2.96406	2.2187	3.3663
	0.70107	1.53295	2.20403	3.36617
	0.70054	0.51397	2.19404	3.36183
	0.70026	1.57539	2.17757	3.36142
	0.70024	0.6213	2.17591	3.35903
	0.70002	1.12873	2.17523	3.35875
	0.69991	1.21994	2.16405	3.3586
	0.69978	0.67463	2.16248	3.35801
	0.69938	0.77332	2.15467	3.35788
	0.69915	0.99895	2.15316	3.35427
	0.69877	0.81681	2.14653	3.35317
	0.69785	0.75373	2.14589	3.35215
	0.69781	1.24457	2.13702	3.35043
	0.69725	1.13127	2.13396	3.35032
	0.69629	0.75298	2.13394	3.34942
	0.69608	2.53403	2.13076	3.3484
	0.69537	1.05155	2.12964	3.34611
	0.69482	0.76098	2.12509	3.34591
	0.69434	0.81529	2.12351	3.34468
	0.69385	0.66078	2.11396	3.34447
	0.69337	3.67901	2.11138	3.34226
	0.6924	0.97293	2.11116	3.34088
	0.69211	0.68293	2.11026	3.3398
	0.69136	0.75289	2.10599	3.33968
	0.69047	1.21009	2.10264	3.33803
	0.69043	0.3807	2.08278	3.33662
	0.69021	0.8846	2.06975	3.33542
	0.69002	3.68303	2.06809	3.33484
	0.69	1.29339	2.06179	3.33468
	0.68946	0.80436	2.05542	3.33446
	0.6891	2.42496	2.05373	3.33361
	0.68766	0.91896	2.05365	3.33016
	0.68739	0.9548	2.05262	3.33008
	0.68719	0.38931	2.05042	3.32987
	0.68585	0.79385	2.0485	3.32842
	0.68468	2.50281	2.04799	3.32794
	0.68448	0.81665	2.04574	3.32773
	0.6841	2.11221	2.04326	3.32474
	0.68363	2.42578	2.03401	3.32429
	0.68341	0.5637	2.02971	3.32423
	0.68301	0.98436	2.02899	3.3221
	0.68278	0.62767	2.02869	3.3212
	0.68249	0.78965	2.02717	3.32108
	0.68213	0.70176	2.02436	3.32044
	0.68198	0.92527	2.02279	3.31938
	0.68093	3.11336	2.01775	3.31782
	0.68086	3.27604	2.01603	3.31606
	0.68078	1.33009	2.01278	3.31291
	0.68072	1.73653	2.01232	3.31248
	0.68009	0.56302	2.01155	3.31191
	0.67992	0.74164	2.00996	3.31132
	0.67918	3.52961	2.00776	3.30789
	0.67876	0.76295	2.0029	3.30709
	0.67871	2.74062	1.99658	3.30564
	0.67869	1.00821	1.99349	3.30523
	0.67853	3.84366	1.98139	3.30428
	0.67839	3.11306	1.97982	3.30342
	0.67778	1.01026	1.974	3.30339
	0.67657	1.64329	1.96743	3.30056
	0.67653	0.87068	1.95667	3.29559
	0.67649	0.58727	1.95196	3.29249
	0.67623	1.33216	1.92216	3.29164
	0.67607	1.00652	1.92203	3.29131
	0.6759	0.83085	1.91678	3.29078
	0.67588	1.04931	1.91603	3.28902
	0.67562	2.15081	1.91373	3.28711
	0.6755	0.80067	1.90842	3.28587
	0.67515	2.20924	1.90836	3.28548
	0.67502	0.82996	1.90441	3.28391
	0.67398	0.64612	1.89605	3.28319
	0.67386	1.18291	1.89062	3.28033
	0.67376	1.64285	1.89014	3.27988
	0.67374	0.82916	1.88704	3.27927
	0.67341	0.81125	1.87787	3.2791
	0.67331	0.65941	1.86858	3.27885
	0.67316	0.72403	1.86825	3.27798
	0.67252	0.82857	1.86288	3.27652
	0.6723	0.79899	1.84976	3.27649
	0.67196	0.44756	1.84592	3.27641
	0.67195	0.91176	1.84353	3.27508
	0.67172	0.52503	1.84084	3.2747
	0.67143	0.86024	1.84028	3.2737
	0.67119	2.21648	1.83113	3.27342
	0.67101	3.51561	1.82833	3.27083
	0.67056	0.57207	1.82737	3.26885
	0.67039	0.73926	1.82286	3.26881
	0.66965	1.05814	1.82192	3.26841
	0.66878	0.94637	1.82006	3.26817
	0.66853	2.12391	1.80799	3.26544
	0.66828	1.58052	1.80754	3.26507
	0.6675	0.66927	1.79952	3.2631
	0.66746	0.79887	1.7994	3.26091
	0.66716	0.82515	1.79255	3.26058
	0.66715	0.62459	1.78364	3.25867
	0.66687	0.45186	1.77813	3.2582
	0.66685	0.87066	1.77767	3.25646
	0.66681	0.87339	1.77365	3.25618
	0.66664	0.4491	1.77156	3.25316
	0.66662	0.57414	1.77123	3.25288
	0.66655	1.20933	1.76848	3.25186
	0.66635	0.78506	1.76548	3.24728
	0.66577	0.58068	1.76463	3.24677
	0.6649	1.58644	1.7569	3.24607
	0.66483	0.42374	1.75681	3.24607
	0.66445	0.70757	1.75501	3.24466
	0.66442	3.24986	1.74855	3.24446
	0.66377	0.55917	1.7483	3.24373
	0.66357	0.81374	1.74469	3.24236
	0.66317	0.98806	1.73834	3.24187
	0.66314	0.96686	1.73261	3.23962
	0.66303	0.63745	1.73243	3.23798
	0.66264	0.94931	1.73048	3.23794
	0.66117	2.91149	1.72945	3.2351
	0.66098	0.58114	1.72898	3.23508
	0.6609	0.47174	1.72892	3.23459
	0.66072	0.77863	1.72724	3.23457
	0.66013	0.59755	1.72123	3.2341
	0.65962	1.39076	1.71042	3.23246
	0.65883	0.73446	1.70979	3.23146
	0.65833	1.19539	1.70784	3.23027
	0.65819	2.76465	1.70464	3.23013
	0.65811	0.4331	1.69927	3.22863
	0.65761	1.08998	1.69555	3.22843
	0.65723	1.20511	1.69116	3.22635
	0.65707	0.9483	1.6894	3.22517
	0.65681	0.91904	1.6892	3.2246
	0.65623	0.7372	1.68612	3.22313
	0.65581	0.58328	1.67805	3.21988
	0.65554	0.47327	1.67712	3.21977
	0.65505	2.03231	1.67358	3.21855
	0.65345	0.97607	1.66819	3.21616
	0.65326	0.80752	1.66491	3.21259
	0.65312	0.81452	1.66234	3.21222
	0.6531	2.85634	1.66105	3.21136
	0.65297	2.7676	1.65852	3.21114
	0.65274	0.56893	1.65689	3.2089
	0.65263	0.42473	1.65065	3.20874
	0.65209	0.92549	1.64731	3.20808
	0.65191	0.65263	1.64491	3.20637
	0.6513	0.37015	1.64199	3.20623
	0.65123	1.13285	1.63353	3.20368
	0.65106	1.21918	1.63353	3.20306
	0.65096	0.90507	1.63166	3.20276
	0.6505	3.08488	1.63133	3.20166
	0.65039	0.80761	1.6301	3.20061
	0.64961	3.85127	1.62889	3.19878
	0.64921	0.69249	1.62724	3.19868
	0.64901	1.12193	1.62244	3.19153
	0.64894	0.70745	1.60855	3.1915
	0.64801	1.33861	1.60825	3.19062
	0.64761	0.43356	1.60791	3.19025
	0.64747	1.01446	1.59928	3.18888
	0.64742	0.37045	1.5976	3.18877
	0.64707	0.83492	1.59207	3.18775
	0.64704	0.46015	1.59019	3.18659
	0.64674	1.06678	1.57924	3.18569
	0.64668	0.96583	1.57704	3.18478
	0.64667	0.86951	1.57599	3.18177
	0.64659	0.5744	1.57383	3.1816
	0.64554	0.64007	1.56716	3.18123
	0.64528	0.90881	1.56716	3.18057
	0.64457	2.2729	1.56421	3.17944
	0.64442	1.0334	1.56027	3.17866
	0.64434	1.19944	1.55665	3.17799
	0.64423	1.91199	1.55344	3.17616
	0.64414	1.34589	1.55286	3.17544
	0.64414	2.54322	1.55277	3.17483
	0.64334	0.6472	1.55229	3.17459
	0.64306	0.75993	1.55223	3.17442
	0.64299	1.00775	1.55161	3.17047
	0.64276	1.02928	1.55009	3.1685
	0.64273	0.463	1.54953	3.16742
	0.64268	2.27493	1.54914	3.16529
	0.64237	2.61746	1.54894	3.16376
	0.64232	3.75843	1.54289	3.16359
	0.64208	0.64212	1.5402	3.15685
	0.64201	0.59767	1.53299	3.15349
	0.64197	0.76999	1.53251	3.15328
	0.64194	1.16396	1.52205	3.15141
	0.64189	0.90084	1.52039	3.15136
	0.64166	1.91102	1.51889	3.14866
	0.64074	2.81865	1.51486	3.14839
	0.64065	3.33936	1.51267	3.14823
	0.64065	1.77083	1.51039	3.1468
	0.64047	1.64693	1.50989	3.14668
	0.6395	1.10906	1.50227	3.14638
	0.63928	0.75811	1.50158	3.14535
	0.63906	1.09706	1.50116	3.14469
	0.63777	0.90467	1.50088	3.14379
	0.63746	1.10801	1.49902	3.14355
	0.63728	0.68302	1.48725	3.14169
	0.63707	0.60345	1.48603	3.13867
	0.63659	2.65452	1.4859	3.13737
	0.63649	1.88887	1.4857	3.13671
	0.63611	0.77146	1.48526	3.13668
	0.63594	1.13844	1.47768	3.13666
	0.63547	1.41482	1.47706	3.13455
	0.63516	0.85891	1.4767	3.1314
	0.63514	2.30876	1.47267	3.12862
	0.63513	1.0587	1.46859	3.12816
	0.63493	1.18005	1.46653	3.1277
	0.63409	1.77551	1.46277	3.12625
	0.63367	2.00886	1.46115	3.12621
	0.63362	1.09826	1.46094	3.12493
	0.63354	1.09973	1.45665	3.1242
	0.63339	0.86142	1.45469	3.12313
	0.63317	0.61177	1.45379	3.12307
	0.6329	1.00538	1.45163	3.12307
	0.63286	2.65475	1.45153	3.1228
	0.63284	3.11104	1.4463	3.12166
	0.63273	1.30681	1.44259	3.11997
	0.63248	1.15467	1.44134	3.11809
	0.63214	0.69589	1.44118	3.11793
	0.63177	0.83848	1.44117	3.11784
	0.63129	2.30897	1.4395	3.11619
	0.6307	0.98554	1.43605	3.11465
	0.63068	1.01569	1.43131	3.11396
	0.63065	1.21692	1.4262	3.1133
	0.63044	0.61222	1.42511	3.11289
	0.63019	0.62182	1.41648	3.11243
	0.62998	0.98182	1.40634	3.11181
	0.62986	1.10685	1.40126	3.1109
	0.62946	1.88055	1.38315	3.11053
	0.62832	0.48221	1.37839	3.10948
	0.62811	0.98608	1.37541	3.10879
	0.62808	2.45541	1.37526	3.10644
	0.62803	1.15446	1.37294	3.10541
	0.62774	1.90137	1.3724	3.10403
	0.62755	0.68633	1.36719	3.10158
	0.62723	0.98581	1.35442	3.10144
	0.62707	0.8401	1.35271	3.10102
	0.62604	3.13661	1.35223	3.09881
	0.62504	1.12012	1.34811	3.09838
	0.62494	0.62479	1.34706	3.09689
	0.62432	2.64332	1.34497	3.09658
	0.62421	2.3919	1.34384	3.09605
	0.62415	5.62035	1.3397	3.0959
	0.62399	0.53085	1.33883	3.09565
	0.62397	0.48521	1.33704	3.09488
	0.62335	0.79418	1.33514	3.09483
	0.62253	1.00852	1.33507	3.09424
	0.62251	0.76142	1.33462	3.09095
	0.62224	0.68823	1.33424	3.0908
	0.62218	2.92317	1.32692	3.08992
	0.62181	1.36226	1.31845	3.08852
	0.62106	3.31306	1.31495	3.08645
	0.62094	0.80958	1.31259	3.08626
	0.62075	1.19599	1.31104	3.08525
	0.62057	1.51778	1.3089	3.08516
	0.61992	1.26999	1.30719	3.08346
	0.61927	2.3911	1.30455	3.07731
	0.6192	0.71113	1.30018	3.07712
	0.61913	0.82355	1.29557	3.07544
	0.61888	0.97805	1.29315	3.07514
	0.61871	0.73819	1.29215	3.07302
	0.61857	0.80034	1.29066	3.07119
	0.61854	0.53282	1.27443	3.06895
	0.61798	1.94276	1.27388	3.06853
	0.61774	3.31258	1.27281	3.06785
	0.61708	0.73322	1.27188	3.06741
	0.61674	0.81853	1.27137	3.06475
	0.61608	1.36279	1.26867	3.06458
	0.61516	1.19608	1.26709	3.06318
	0.61506	3.07602	1.2627	3.05775
	0.61438	0.69316	1.26074	3.05675
	0.61435	1.22105	1.26018	3.05626
	0.61433	2.44011	1.25872	3.05614
	0.6143	0.72197	1.25151	3.05593
	0.6142	1.14612	1.25032	3.05522
	0.61398	0.801	1.2479	3.05513
	0.61349	0.80232	1.24491	3.05159
	0.61341	0.87041	1.23974	3.04561
	0.61326	0.74387	1.23916	3.04491
	0.61292	0.82049	1.23896	3.04248
	0.61291	1.50279	1.23809	3.03855
	0.61288	0.65756	1.23402	3.03845
	0.61261	0.8319	1.23348	3.03493
	0.61259	0.54177	1.23031	3.03336
	0.61229	0.80174	1.22752	3.03315
	0.61209	1.77167	1.22255	3.03163
	0.61187	1.12641	1.21988	3.03155
	0.61159	1.22053	1.21714	3.03129
	0.6115	0.6032	1.21638	3.03117
	0.61129	1.14749	1.21098	3.03022
	0.61124	1.00071	1.20747	3.02893
	0.61115	1.34713	1.20629	3.0289
	0.61075	0.69511	1.20337	3.02778
	0.61069	0.85117	1.19973	3.02765
	0.61057	0.93176	1.19885	3.02612
	0.61011	0.57193	1.19809	3.02604
	0.60988	0.59699	1.1974	3.02491
	0.60988	0.66078	1.19259	3.02441
	0.60972	1.15763	1.18993	3.0236
	0.60966	0.52985	1.18871	3.02172
	0.60964	0.78509	1.18604	3.02011
	0.6094	0.55239	1.18599	3.01776
	0.60938	0.48335	1.18559	3.01648
	0.60933	1.00702	1.18554	3.01589
	0.60926	0.59949	1.18434	3.01567
	0.609	1.32478	1.17901	3.01566
	0.60885	1.43113	1.17878	3.01465
	0.60844	0.88391	1.17511	3.01263
	0.60822	2.05805	1.17468	3.0125
	0.60798	3.93356	1.17234	3.0119
	0.60787	1.0157	1.1722	3.01015
	0.60678	0.70461	1.16096	3.00941
	0.6065	0.56969	1.16073	3.00891
	0.60596	1.32689	1.15787	3.00859
	0.60556	2.00509	1.15736	3.00671
	0.6048	0.4885	1.15686	3.00558
	0.6047	0.72296	1.15541	3.00543
	0.60392	1.91434	1.15226	3.00453
	0.60385	1.18407	1.14173	3.00409
	0.60344	1.97551	1.13914	3.00365
	0.60328	0.6024	1.13696	3.00301
	0.60323	0.84012	1.13551	3.00226
	0.60321	0.90981	1.1352	3.00145
	0.60315	2.17819	1.13408	3.00028
	0.60311	0.92528	1.13034	3.00023
	0.60306	3.93614	1.12812	3.00006
	0.60265	0.64396	1.12643	2.9998
	0.60265	1.22297	1.12421	2.99901
	0.60264	0.62918	1.12418	2.99706
	0.6023	0.97629	1.12351	2.99561
	0.60221	1.05477	1.11708	2.99528
	0.60215	1.91427	1.10536	2.99427
	0.60197	0.62541	1.1043	2.99357
	0.60185	0.90949	1.10018	2.99275
	0.60178	0.9124	1.09904	2.98965
	0.60176	0.64506	1.09266	2.98928
	0.60125	1.97803	1.09253	2.98859
	0.60116	1.23984	1.09232	2.98834
	0.60084	3.88344	1.09119	2.98744
	0.6008	1.2285	1.09117	2.98719
	0.60075	2.98086	1.09024	2.98666
	0.60027	1.03658	1.0899	2.98615
	0.60027	0.99335	1.08748	2.98547
	0.60009	1.32186	1.08601	2.98282
	0.60001	0.8228	1.08406	2.98215
	0.59975	0.52294	1.08151	2.9821
	0.59963	4.47154	1.0805	2.98185
	0.59959	0.97603	1.07846	2.98171
	0.59909	1.09323	1.07679	2.98166
	0.59887	3.51494	1.07519	2.98095
	0.5974	0.8261	1.07481	2.98081
	0.59731	1.36455	1.07427	2.98041
	0.59728	1.23888	1.07262	2.98003
	0.59703	0.7039	1.07009	2.97982
	0.597	0.8752	1.06928	2.9789
	0.59689	1.16564	1.06599	2.9787
	0.59681	2.97852	1.06489	2.97812
	0.59678	3.88872	1.06356	2.97613
	0.59668	0.65554	1.06255	2.97564
	0.59654	0.44259	1.05974	2.97498
	0.59641	0.52314	1.05958	2.97339
	0.59616	0.82461	1.0587	2.97164
	0.5959	0.44318	1.05541	2.97104
	0.59571	0.79068	1.05284	2.96999
	0.5954	1.25219	1.04609	2.96797
	0.59525	0.94065	1.04467	2.96732
	0.59514	0.79969	1.04445	2.96707
	0.59506	0.82551	1.04312	2.96676
	0.59502	0.87539	1.04075	2.96675
	0.59493	0.42782	1.0402	2.96626
	0.59479	0.64538	1.03917	2.96624
	0.59477	1.249	1.0357	2.96394
	0.59426	1.20264	1.03236	2.96223
	0.59411	0.98177	1.03094	2.96201
	0.59409	0.93022	1.0287	2.96093
	0.59394	0.92142	1.02683	2.96062
	0.59368	0.44577	1.0247	2.96021
	0.59368	0.92417	1.02304	2.9586
	0.59364	0.89554	1.01891	2.95732
	0.59334	1.01363	1.01819	2.95517
	0.59333	0.59134	1.01596	2.95498
	0.59315	2.45332	1.01142	2.95447
	0.59301	0.79765	1.01079	2.9513
	0.59276	2.42365	1.00534	2.95099
	0.59271	0.77349	1.00497	2.95087
	0.59265	1.10799	1.00199	2.94945
	0.5926	0.876	1.00158	2.94917
	0.59257	0.43448	1.00042	2.94866
	0.59251	0.43225	0.99997	2.94811
	0.59238	0.93181	0.99849	2.94807
	0.5922	2.96325	0.99696	2.94657
	0.59203	0.85506	0.99391	2.94507
	0.59202	1.50969	0.99188	2.94383
	0.59181	0.45852	0.98915	2.93712
	0.59162	2.45357	0.98802	2.9358
	0.59126	2.67191	0.98232	2.9352
	0.59035	0.9847	0.97879	2.93419
	0.59033	0.78533	0.97744	2.93305
	0.59025	0.97353	0.977	2.93284
	0.5899	0.5264	0.97518	2.93167
	0.58987	0.87792	0.97336	2.92782
	0.5895	1.44048	0.97328	2.92456
	0.58927	1.29272	0.97323	2.9234
	0.58896	0.86261	0.97227	2.9233
	0.58879	0.85918	0.97147	2.92328
	0.5881	0.3979	0.96493	2.92215
	0.5879	0.43314	0.96366	2.922
	0.5878	1.01449	0.96323	2.92052
	0.58757	0.46159	0.96312	2.92005
	0.58739	2.96632	0.96155	2.91884
	0.58726	0.98462	0.95976	2.91794
	0.58725	0.58475	0.9579	2.91643
	0.58714	1.16681	0.95767	2.91629
	0.58692	0.6132	0.95706	2.91535
	0.58636	0.5322	0.95684	2.91511
	0.58582	0.61978	0.95542	2.91397
	0.58546	0.7981	0.95397	2.91101
	0.58514	0.81582	0.95164	2.9098
	0.5849	2.65887	0.95156	2.90914
	0.58474	1.18609	0.9501	2.90703
	0.58457	1.81648	0.94984	2.90697
	0.5845	1.76547	0.9493	2.90686
	0.58428	0.40077	0.94652	2.90613
	0.58417	0.76275	0.93873	2.90606
	0.58413	0.58481	0.93436	2.90602
	0.58396	0.7205	0.93354	2.90441
	0.58378	1.53275	0.93241	2.90429
	0.5833	0.49542	0.93151	2.89995
	0.58301	0.83839	0.92627	2.89939
	0.58288	1.88241	0.92446	2.89917
	0.58279	2.07149	0.92388	2.89664
	0.58234	0.81435	0.92352	2.89646
	0.58228	0.8993	0.92203	2.8964
	0.58217	1.7682	0.92043	2.89232
	0.58216	0.7562	0.9203	2.89153
	0.58213	2.39806	0.91951	2.89125
	0.58196	1.3402	0.91735	2.89081
	0.58184	1.26633	0.91593	2.89042
	0.58152	1.27221	0.91401	2.88906
	0.58144	0.50176	0.91284	2.88778
	0.58143	0.94559	0.91241	2.88748
	0.58139	0.65163	0.91182	2.88531
	0.58135	0.7679	0.9118	2.88456
	0.58098	0.83656	0.90943	2.88231
	0.58066	1.00761	0.90939	2.87803
	0.58033	1.85427	0.90876	2.8765
	0.58009	0.68287	0.90873	2.87543
	0.58001	1.39912	0.90573	2.87074
	0.57981	0.86554	0.90458	2.86877
	0.57914	0.85451	0.90124	2.86466
	0.57911	1.1308	0.90048	2.86274
	0.57884	1.34064	0.8993	2.86093
	0.57845	0.90787	0.89881	2.85959
	0.57828	2.82322	0.89795	2.85851
	0.5782	0.72299	0.89667	2.85339
	0.57815	0.6501	0.89646	2.85128
	0.57811	0.86054	0.89395	2.8509
	0.57731	1.35042	0.89218	2.85054
	0.5773	2.52832	0.89177	2.84982
	0.57725	0.72502	0.8915	2.84969
	0.57719	1.10113	0.89066	2.84763
	0.57653	1.8534	0.88951	2.84691
	0.57645	0.49863	0.88513	2.84639
	0.57642	0.59475	0.88342	2.84542
	0.57613	0.86839	0.88297	2.84504
	0.5761	0.92926	0.88024	2.84474
	0.57582	0.74119	0.8779	2.84449
	0.5758	0.55725	0.87671	2.84447
	0.5758	1.10838	0.8766	2.84255
	0.57579	1.2448	0.87241	2.84225
	0.57571	0.86278	0.87226	2.84084
	0.57564	1.07384	0.87156	2.84066
	0.57529	0.69127	0.87034	2.83942
	0.57515	1.69332	0.86965	2.83885
	0.57512	1.10479	0.86957	2.83582
	0.57497	1.95283	0.86808	2.83555
	0.57497	0.99416	0.86753	2.83466
	0.57496	0.72741	0.86745	2.83448
	0.57481	0.86003	0.86635	2.83388
	0.57471	4.80223	0.86588	2.83369
	0.57466	0.93003	0.86461	2.83264
	0.57448	0.47137	0.86458	2.83234
	0.57438	1.36073	0.86329	2.83213
	0.57437	1.16577	0.8628	2.83086
	0.574	2.40153	0.86275	2.82904
	0.57397	0.80536	0.85869	2.82839
	0.57384	1.11406	0.8585	2.82759
	0.57379	0.61447	0.85652	2.82656
	0.57361	1.27919	0.8553	2.82552
	0.57349	3.52837	0.85355	2.82501
	0.57342	0.88151	0.85343	2.8247
	0.57333	1.41284	0.85327	2.82353
	0.57319	1.95463	0.85244	2.82228
	0.57285	0.8419	0.85184	2.82016
	0.57279	0.93902	0.84933	2.81881
	0.57238	0.4248	0.84908	2.81701
	0.57224	0.47313	0.84756	2.81511
	0.57222	0.52699	0.84449	2.81368
	0.57219	0.65763	0.8441	2.81274
	0.57204	2.00214	0.84364	2.81254
	0.57199	1.00135	0.84192	2.81222
	0.57155	0.80634	0.83905	2.81165
	0.57145	1.06999	0.83883	2.81117
	0.57112	2.22992	0.83658	2.81017
	0.57108	1.08309	0.8364	2.807
	0.57092	3.53463	0.83575	2.80496
	0.57087	0.84407	0.8356	2.80458
	0.57062	1.358	0.834	2.80419
	0.57049	0.53518	0.83321	2.80334
	0.57048	1.0038	0.83176	2.80243
	0.57023	2.34503	0.831	2.80222
	0.56984	0.63092	0.82964	2.79992
	0.56978	1.07907	0.82924	2.79689
	0.56977	1.00872	0.82847	2.79538
	0.56967	0.6278	0.82806	2.79485
	0.5692	0.75883	0.82767	2.79462
	0.56915	0.65673	0.82466	2.79425
	0.56872	0.69535	0.82229	2.79301
	0.56864	1.56351	0.82223	2.79152
	0.56845	1.13625	0.8219	2.78998
	0.56818	0.47623	0.82007	2.78968
	0.56794	0.90271	0.81969	2.78918
	0.56793	1.08618	0.81927	2.78774
	0.56738	0.77982	0.81643	2.78664
	0.56719	0.74527	0.8148	2.78478
	0.56651	0.77203	0.81468	2.78323
	0.56627	3.21837	0.81433	2.78222
	0.56625	1.07927	0.81194	2.779
	0.56589	0.73299	0.81101	2.77781
	0.56586	2.50879	0.81023	2.77243
	0.56555	0.70132	0.80889	2.77233
	0.56522	2.61193	0.80849	2.77211
	0.56505	0.5114	0.80652	2.77205
	0.56478	0.63851	0.80492	2.77139
	0.56461	0.84764	0.80412	2.77066
	0.56453	0.67266	0.80358	2.77029
	0.56414	0.94139	0.80321	2.77006
	0.56353	0.47896	0.80213	2.76961
	0.56342	2.4697	0.8	2.76847
	0.56308	0.73345	0.79938	2.76845
	0.56302	0.7733	0.79715	2.76825
	0.56283	1.25406	0.79619	2.76804
	0.56272	0.48793	0.79405	2.76769
	0.56271	3.34977	0.79263	2.76746
	0.56261	1.59593	0.79255	2.76738
	0.5626	1.08813	0.79233	2.7642
	0.56234	0.51341	0.79168	2.76323
	0.562	1.77976	0.79047	2.76282
	0.5619	1.3063	0.79045	2.76254
	0.56187	1.1093	0.78999	2.76181
	0.56186	0.63998	0.78933	2.75853
	0.56185	1.22759	0.78876	2.75721
	0.56179	1.66221	0.78791	2.75642
	0.56144	1.14998	0.78546	2.75507
	0.56116	3.6328	0.78538	2.75444
	0.56098	0.99686	0.78499	2.75394
	0.56079	0.49217	0.78443	2.75376
	0.56078	0.37694	0.78325	2.75311
	0.56068	1.31888	0.78181	2.7524
	0.56046	2.22231	0.78154	2.74921
	0.56037	0.62356	0.78136	2.74874
	0.56027	1.0834	0.78134	2.7481
	0.55998	1.60018	0.77997	2.74808
	0.55992	1.52249	0.77771	2.74763
	0.55989	0.72573	0.77729	2.74743
	0.55956	1.64791	0.77713	2.74693
	0.55938	1.30576	0.77677	2.7467
	0.55919	0.86285	0.77671	2.7466
	0.55909	0.88751	0.77598	2.74512
	0.55907	0.75724	0.77578	2.74462
	0.55888	0.3794	0.77572	2.7435
	0.5588	1.86591	0.77355	2.74347
	0.55876	1.11188	0.77331	2.74214
	0.55859	0.6815	0.77268	2.74184
	0.5585	3.5448	0.77202	2.74141
	0.55845	0.86962	0.77198	2.74004
	0.55843	3.01099	0.77108	2.73988
	0.55827	2.22366	0.76947	2.7397
	0.55824	0.94955	0.76737	2.73957
	0.55803	0.80552	0.76697	2.73904
	0.55728	1.7737	0.76234	2.7383
	0.55728	1.52693	0.76219	2.73371
	0.55679	0.89749	0.76162	2.73369
	0.55673	0.76025	0.76031	2.73354
	0.55669	1.31364	0.75796	2.73098
	0.55653	1.3384	0.75748	2.7298
	0.55638	0.61376	0.75732	2.72918
	0.55632	0.85525	0.75661	2.7287
	0.55601	0.87225	0.75599	2.72804
	0.556	0.924	0.75549	2.72703
	0.55566	0.67676	0.75507	2.72677
	0.55552	0.90864	0.75334	2.7258
	0.55547	1.81584	0.75308	2.72561
	0.55511	1.60952	0.75142	2.72514
	0.55497	0.47789	0.75049	2.72437
	0.55475	3.48574	0.7504	2.72339
	0.55434	0.95158	0.74786	2.72311
	0.55433	0.99936	0.74707	2.7205
	0.55416	0.76823	0.74615	2.72032
	0.55383	0.61834	0.74425	2.72012
	0.55352	0.76642	0.74416	2.71992
	0.55346	0.95082	0.74399	2.71934
	0.55331	1.3787	0.74385	2.7181
	0.55319	2.60527	0.74223	2.7172
	0.55315	0.68445	0.74088	2.71526
	0.55314	4.24588	0.74066	2.71516
	0.55295	0.68231	0.7399	2.71223
	0.55285	1.29205	0.73707	2.71145
	0.55265	1.8824	0.73698	2.71134
	0.55255	2.11544	0.73547	2.71129
	0.55239	0.60311	0.73511	2.70929
	0.55234	0.75327	0.73447	2.70896
	0.55223	0.48209	0.7338	2.70892
	0.55193	0.56587	0.73108	2.70877
	0.55175	0.67026	0.72976	2.70793
	0.5516	1.43024	0.72725	2.70673
	0.55157	0.92404	0.72605	2.70609
	0.55155	0.96261	0.72561	2.7021
	0.5515	0.76493	0.72494	2.70053
	0.55137	0.68738	0.72449	2.70008
	0.55135	3.33468	0.72423	2.69997
	0.55106	1.90337	0.72395	2.69889
	0.5508	3.55513	0.72295	2.69785
	0.55061	1.10629	0.71989	2.69693
	0.55061	0.67686	0.7195	2.69463
	0.55052	1.96148	0.71563	2.69385
	0.55046	0.76018	0.71438	2.69262
	0.55042	0.53638	0.71437	2.69103
	0.55035	0.8344	0.71409	2.68963
	0.55032	1.00451	0.71403	2.68949
	0.55026	1.05581	0.71364	2.68928
	0.55018	0.56943	0.71341	2.68855
	0.55005	2.61421	0.71149	2.68719
	0.54996	1.90866	0.71075	2.68704
	0.54938	2.08974	0.71045	2.68609
	0.54934	1.27177	0.71024	2.68536
	0.54924	0.69859	0.70989	2.68536
	0.54918	2.79904	0.70923	2.68314
	0.54907	1.26374	0.70912	2.68233
	0.54877	0.92633	0.70877	2.68225
	0.54874	1.96596	0.70873	2.68197
	0.54855	0.72475	0.70787	2.68111
	0.54855	1.31942	0.70694	2.68086
	0.54848	0.79523	0.70652	2.68047
	0.54822	1.01978	0.70572	2.67994
	0.5482	1.01031	0.70555	2.67847
	0.54806	0.9851	0.70545	2.67571
	0.54798	0.48927	0.70539	2.67535
	0.5479	0.49435	0.70371	2.67433
	0.54785	0.71331	0.70349	2.66946
	0.54772	0.7011	0.70285	2.66923
	0.54759	2.09136	0.70281	2.66652
	0.54749	1.17825	0.70259	2.66652
	0.54741	1.98423	0.70205	2.66606
	0.5474	1.30972	0.70091	2.66491
	0.54731	0.37325	0.69941	2.66428
	0.54707	1.32087	0.69679	2.66411
	0.54668	1.03145	0.69563	2.66241
	0.5465	0.55854	0.6956	2.65785
	0.54635	0.43596	0.69546	2.656
	0.54633	0.49761	0.69463	2.65518
	0.54631	0.73625	0.69441	2.6544
	0.54626	2.41019	0.69404	2.65399
	0.5458	0.49683	0.69342	2.65399
	0.54573	1.19635	0.69325	2.65353
	0.5457	0.48042	0.69306	2.65327
	0.54561	0.85048	0.6929	2.6514
	0.54552	0.88614	0.69179	2.64959
	0.54552	1.98977	0.69016	2.64957
	0.54539	2.62862	0.6895	2.64768
	0.54534	0.98398	0.68942	2.64717
	0.54524	0.82727	0.68905	2.64656
	0.5452	0.37641	0.68885	2.64617
	0.54494	0.7392	0.68853	2.64602
	0.54485	0.94519	0.68805	2.64533
	0.54477	0.72113	0.68788	2.64511
	0.54475	1.53989	0.68787	2.64442
	0.54467	0.43521	0.68778	2.64335
	0.54463	1.06417	0.68544	2.64263
	0.54444	2.01621	0.68459	2.64002
	0.54429	0.48678	0.68411	2.63996
	0.54417	1.30587	0.68386	2.63966
	0.54398	0.93369	0.68307	2.63668
	0.54391	2.0302	0.68283	2.63479
	0.54388	0.47215	0.68233	2.6334
	0.54369	1.60996	0.6823	2.63297
	0.54366	2.6295	0.68076	2.62948
	0.54327	0.85561	0.68063	2.62906
	0.54319	0.94658	0.68032	2.62877
	0.54302	3.42884	0.68025	2.62772
	0.54284	1.14739	0.68008	2.62687
	0.54282	1.36425	0.67945	2.62563
	0.54278	0.96977	0.67925	2.62489
	0.54263	0.8157	0.67819	2.62301
	0.54208	0.58208	0.67603	2.62257
	0.54198	0.96558	0.67568	2.62186
	0.54197	0.93595	0.67547	2.62173
	0.5419	1.30853	0.67546	2.62131
	0.54165	3.00642	0.67463	2.62059
	0.5416	1.00082	0.67437	2.62018
	0.54141	1.32413	0.67421	2.6198
	0.54139	0.87026	0.67418	2.61946
	0.5413	0.85915	0.67152	2.61858
	0.54121	2.11793	0.67137	2.61799
	0.5412	3.06228	0.67021	2.61784
	0.5412	0.71061	0.67021	2.61736
	0.54118	2.26194	0.67019	2.61628
	0.54091	1.36418	0.66871	2.6159
	0.54086	0.58273	0.6681	2.61261
	0.54085	1.31127	0.66793	2.6125
	0.54084	0.74203	0.66629	2.6092
	0.54069	0.82514	0.66536	2.60875
	0.54054	0.69116	0.66453	2.60731
	0.5405	0.80087	0.66326	2.60636
	0.5401	0.452	0.66305	2.60614
	0.54003	0.65268	0.66284	2.60602
	0.5395	1.00139	0.66275	2.60496
	0.5395	1.0464	0.66254	2.60402
	0.53917	0.80544	0.66204	2.60338
	0.53907	0.95626	0.6616	2.59945
	0.53871	0.8537	0.66155	2.59944
	0.53835	3.06104	0.66042	2.59749
	0.53813	0.4833	0.65835	2.59691
	0.53797	0.60132	0.65827	2.59624
	0.53793	1.8773	0.65818	2.59587
	0.53793	0.90286	0.65809	2.59541
	0.53786	0.68752	0.65681	2.59521
	0.53785	0.90861	0.65649	2.59458
	0.53782	0.52358	0.6564	2.59424
	0.53774	0.72316	0.65601	2.59393
	0.53748	0.81545	0.65579	2.58989
	0.53747	1.22803	0.65496	2.5887
	0.53742	0.45314	0.65341	2.5883
	0.53713	2.0698	0.65317	2.58754
	0.53704	3.37683	0.65292	2.5873
	0.537	0.44289	0.65284	2.58706
	0.53696	0.48988	0.65209	2.58647
	0.53695	1.00903	0.65113	2.58627
	0.53675	0.41681	0.64929	2.58579
	0.53629	1.70661	0.6492	2.58563
	0.53579	0.70596	0.64903	2.58488
	0.53563	1.87722	0.64868	2.58484
	0.53562	0.76441	0.64851	2.5826
	0.53546	1.24759	0.64834	2.58255
	0.53539	0.82066	0.64821	2.58251
	0.53525	0.52233	0.64787	2.58246
	0.53515	2.61867	0.64749	2.58171
	0.53505	0.85564	0.6472	2.57731
	0.53502	0.82493	0.64528	2.57643
	0.53468	0.35025	0.64478	2.57561
	0.53466	0.84346	0.64442	2.57561
	0.53462	0.68332	0.64414	2.57266
	0.53459	3.37465	0.64405	2.57143
	0.53442	1.00481	0.64405	2.57099
	0.53433	0.66352	0.6433	2.56988
	0.53422	1.61357	0.64257	2.56938
	0.53419	0.42043	0.64252	2.56906
	0.53416	0.65018	0.64223	2.56904
	0.53404	2.17912	0.64221	2.56887
	0.53403	0.69727	0.64213	2.56755
	0.53331	0.85355	0.64082	2.56733
	0.5333	1.38414	0.64047	2.56665
	0.53329	1.2891	0.64031	2.56607
	0.53325	2.98501	0.6399	2.56543
	0.53318	0.77204	0.63928	2.565
	0.53302	1.02341	0.63891	2.56397
	0.53302	0.83456	0.63878	2.56397
	0.53293	0.35328	0.63754	2.56375
	0.53285	0.64302	0.63745	2.56192
	0.53268	0.78991	0.63732	2.56147
	0.53259	1.0828	0.637	2.56133
	0.53254	0.42622	0.63619	2.56038
	0.53246	0.66155	0.63604	2.55965
	0.53218	0.79521	0.63604	2.55537
	0.5318	0.52375	0.63582	2.55411
	0.53168	1.86779	0.63562	2.54746
	0.53167	0.91439	0.63537	2.54601
	0.53163	2.17964	0.63495	2.54515
	0.53124	1.09191	0.63419	2.54387
	0.53119	2.98649	0.63403	2.54246
	0.5309	2.71043	0.63344	2.54152
	0.5306	3.01463	0.63341	2.54031
	0.53021	1.01685	0.63258	2.54028
	0.53021	0.63101	0.63255	2.54023
	0.5298	0.76971	0.63168	2.54022
	0.52928	0.42847	0.63062	2.53956
	0.5292	1.29279	0.63002	2.5386
	0.52909	1.13934	0.62893	2.53782
	0.52889	0.893	0.62888	2.53779
	0.52867	0.44572	0.62861	2.53654
	0.52865	1.60654	0.62836	2.5364
	0.52852	1.00548	0.62814	2.5355
	0.52849	0.52349	0.62809	2.53482
	0.52847	0.79867	0.6279	2.5339
	0.52846	2.36503	0.62751	2.53044
	0.52841	0.86254	0.62731	2.52966
	0.5283	2.71685	0.62646	2.52963
	0.52828	1.40958	0.6262	2.52883
	0.52822	1.08433	0.62564	2.52864
	0.52786	0.98859	0.6252	2.52688
	0.52785	3.03874	0.62507	2.52676
	0.52766	0.89757	0.62435	2.52606
	0.52752	1.14628	0.62411	2.52555
	0.52751	2.66141	0.6241	2.52417
	0.52736	1.6115	0.62359	2.52401
	0.52721	0.77414	0.62299	2.52377
	0.52717	1.67811	0.62281	2.52348
	0.52714	1.4346	0.6228	2.52295
	0.52709	0.62685	0.62276	2.52282
	0.52692	1.7177	0.62272	2.52184
	0.52678	0.80209	0.62205	2.52092
	0.52605	0.81938	0.62175	2.52031
	0.52596	0.52514	0.62082	2.52005
	0.52571	0.87177	0.62081	2.51752
	0.52548	2.82148	0.62061	2.51617
	0.52547	0.56708	0.61925	2.51558
	0.52537	3.04943	0.61918	2.51469
	0.52519	1.62421	0.61886	2.51265
	0.52519	0.99309	0.61834	2.51219
	0.52502	3.72586	0.61747	2.51154
	0.5248	1.439	0.61744	2.51142
	0.52463	1.15398	0.61725	2.51121
	0.52461	2.39939	0.61722	2.51087
	0.52438	0.67022	0.61668	2.51012
	0.52431	1.02197	0.61618	2.50913
	0.52421	0.80184	0.61573	2.50864
	0.52392	0.52919	0.61564	2.50823
	0.52386	1.01871	0.61469	2.50817
	0.5238	0.42774	0.6146	2.5079
	0.52378	2.82696	0.61428	2.50741
	0.52361	1.82921	0.61427	2.50565
	0.52342	2.14492	0.61427	2.50501
	0.5233	0.77189	0.61414	2.50456
	0.52328	1.07555	0.6138	2.50448
	0.5232	1.06948	0.61175	2.50424
	0.52307	2.53493	0.61135	2.50328
	0.523	1.15751	0.61112	2.50184
	0.52296	0.38148	0.6109	2.50151
	0.5229	0.4671	0.61	2.50138
	0.52276	1.01951	0.60977	2.4994
	0.52262	1.00587	0.60911	2.4992
	0.52261	0.61582	0.60901	2.49764
	0.52237	0.60442	0.60864	2.4974
	0.52234	1.00082	0.60855	2.49709
	0.52233	2.31045	0.60733	2.49653
	0.52226	0.77991	0.60724	2.4962
	0.52223	2.89308	0.6071	2.49538
	0.52221	0.62374	0.60703	2.49514
	0.5222	0.67445	0.60684	2.49291
	0.52169	0.84752	0.60665	2.49258
	0.52161	1.05499	0.60655	2.4897
	0.52073	2.01804	0.60655	2.48964
	0.52066	0.37286	0.6065	2.48839
	0.52061	2.00978	0.60621	2.48503
	0.52057	0.61197	0.60507	2.48375
	0.52051	0.4786	0.6042	2.48191
	0.52035	1.36203	0.60381	2.48095
	0.52033	0.81407	0.60323	2.48002
	0.52031	2.89114	0.60317	2.47997
	0.52028	1.70917	0.60275	2.47992
	0.52024	1.77546	0.60248	2.47881
	0.52014	1.86616	0.60228	2.47778
	0.52003	0.55319	0.60216	2.47741
	0.51981	0.85268	0.60117	2.4771
	0.51934	1.1429	0.60107	2.47564
	0.51927	0.9534	0.60048	2.47483
	0.51912	0.52341	0.60043	2.47462
	0.51911	2.09358	0.60031	2.47286
	0.51906	0.90672	0.60022	2.47207
	0.51892	1.01672	0.59911	2.46921
	0.51865	0.48333	0.59859	2.46838
	0.51858	4.6529	0.59655	2.46742
	0.51857	1.33101	0.5955	2.46653
	0.5184	2.11494	0.59503	2.46416
	0.51837	1.44871	0.59494	2.46406
	0.51831	0.37725	0.59493	2.46378
	0.51824	0.83945	0.59441	2.46349
	0.51818	0.97691	0.5937	2.46294
	0.51807	0.51815	0.59336	2.46264
	0.51801	1.86536	0.5933	2.46248
	0.51793	1.22645	0.5933	2.46191
	0.51772	0.72953	0.59295	2.46175
	0.51764	0.61035	0.59141	2.46172
	0.51755	0.77574	0.59125	2.46162
	0.51755	0.52696	0.59074	2.46158
	0.51745	1.14422	0.59063	2.46151
	0.51738	1.74264	0.59012	2.46068
	0.51729	0.95963	0.59003	2.46032
	0.51724	0.63767	0.58931	2.46007
	0.51707	1.33318	0.58911	2.45961
	0.517	1.918	0.58908	2.45771
	0.517	1.26477	0.58892	2.45758
	0.51698	0.66497	0.58871	2.45586
	0.51696	2.099	0.5884	2.45578
	0.51693	1.71749	0.58829	2.4556
	0.51686	0.69514	0.5882	2.45558
	0.51659	0.83979	0.58807	2.45299
	0.51643	1.44686	0.58778	2.452
	0.51639	0.4508	0.58732	2.45121
	0.51608	0.83713	0.58709	2.45022
	0.51591	2.68093	0.58634	2.45011
	0.51589	0.86171	0.58609	2.44906
	0.51579	0.51912	0.58574	2.44844
	0.51567	0.80458	0.58564	2.44783
	0.51567	1.28802	0.58562	2.4465
	0.51566	1.74138	0.58489	2.44618
	0.51565	0.9516	0.58487	2.44579
	0.5155	1.91005	0.58469	2.44578
	0.51547	0.6682	0.58466	2.44526
	0.51522	0.6709	0.58461	2.44317
	0.51503	0.96681	0.58433	2.44123
	0.51491	3.21891	0.58424	2.44064
	0.5147	0.61288	0.58407	2.44032
	0.5146	1.31259	0.58353	2.43891
	0.51451	1.08821	0.58332	2.43663
	0.51446	1.71914	0.58329	2.43598
	0.51441	0.50625	0.58319	2.43564
	0.51438	0.82064	0.58294	2.43448
	0.51429	4.16098	0.58259	2.43401
	0.51417	0.78836	0.58227	2.43333
	0.51415	0.45456	0.58204	2.43319
	0.51393	0.87013	0.58129	2.43287
	0.51388	0.48043	0.58109	2.43241
	0.5138	0.80746	0.58039	2.43023
	0.5137	1.17158	0.58017	2.42968
	0.51366	2.95703	0.58008	2.42944
	0.5132	3.31209	0.57952	2.42898
	0.51271	1.67873	0.57908	2.42833
	0.51258	0.77561	0.57899	2.42778
	0.51239	2.37242	0.5788	2.42773
	0.5123	0.67389	0.5785	2.42734
	0.51222	1.11321	0.57844	2.42724
	0.51218	3.22273	0.57838	2.4271
	0.51193	0.80571	0.57832	2.42602
	0.5119	0.50755	0.57823	2.42487
	0.51177	1.00052	0.57799	2.42473
	0.51169	0.83128	0.5775	2.42395
	0.51168	0.70224	0.57717	2.4212
	0.51157	1.62563	0.57707	2.4212
	0.51147	0.86908	0.57678	2.42112
	0.51129	3.22453	0.57669	2.42038
	0.5112	2.34922	0.57654	2.41956
	0.51111	0.63514	0.57648	2.41685
	0.51109	0.9029	0.5761	2.4156
	0.51104	1.18971	0.5761	2.41554
	0.5109	1.29323	0.57577	2.41376
	0.51039	4.29416	0.57509	2.41268
	0.51038	2.96703	0.57509	2.41214
	0.51033	0.79638	0.57508	2.41048
	0.51008	0.88621	0.57462	2.40867
	0.50984	0.74552	0.57425	2.40845
	0.50983	0.77617	0.57379	2.40816
	0.50967	1.36951	0.57356	2.40793
	0.50959	5.67307	0.57319	2.40732
	0.50957	1.09898	0.5731	2.40576
	0.50953	1.0019	0.57254	2.40494
	0.5094	0.97303	0.57202	2.40385
	0.50931	0.52901	0.57191	2.40128
	0.5093	0.52591	0.57184	2.39928
	0.50923	2.34726	0.57161	2.39603
	0.50919	1.08364	0.57153	2.39519
	0.50916	2.13929	0.57061	2.39512
	0.50895	1.46409	0.57046	2.39503
	0.50888	0.71102	0.57042	2.39457
	0.50888	0.90261	0.57031	2.393
	0.50886	3.01211	0.57028	2.39253
	0.50873	0.96099	0.56994	2.39056
	0.50871	2.47227	0.56977	2.39021
	0.50861	0.78309	0.56963	2.39015
	0.50857	0.88771	0.56925	2.39012
	0.50828	1.05912	0.56915	2.38838
	0.50811	2.65402	0.56877	2.38813
	0.50803	1.05589	0.56858	2.38766
	0.50794	0.86433	0.5682	2.38743
	0.50785	0.62472	0.56775	2.38661
	0.50782	1.337	0.56769	2.38647
	0.50779	0.53189	0.5673	2.38576
	0.50751	0.78782	0.56674	2.38439
	0.50722	3.94	0.56605	2.38286
	0.50698	3.62529	0.56581	2.38282
	0.50697	0.52144	0.56578	2.38255
	0.50694	0.53145	0.56573	2.3823
	0.50683	0.69653	0.56568	2.38224
	0.50667	0.44845	0.56526	2.3822
	0.50637	1.16579	0.56521	2.38166
	0.50633	1.14295	0.5647	2.3801
	0.50632	3.01064	0.56416	2.38009
	0.50616	0.57656	0.56382	2.37943
	0.50615	0.84771	0.56363	2.37864
	0.50611	0.45926	0.56322	2.37839
	0.50606	0.57038	0.56303	2.37833
	0.50576	0.60864	0.56301	2.37828
	0.50562	1.06145	0.5625	2.37751
	0.50549	2.90747	0.56227	2.373
	0.50545	0.68	0.56078	2.37288
	0.5054	2.15591	0.5606	2.37262
	0.50539	0.79312	0.56038	2.36914
	0.50526	0.49424	0.56037	2.36809
	0.50521	0.73147	0.56021	2.36734
	0.50517	1.09155	0.55999	2.36602
	0.50506	0.75027	0.55979	2.36577
	0.50493	2.79456	0.55938	2.36572
	0.50479	0.69808	0.55915	2.36413
	0.50475	0.4483	0.5587	2.36405
	0.50471	0.48599	0.5586	2.36088
	0.50441	3.5821	0.55848	2.35937
	0.50406	0.80717	0.55826	2.35701
	0.50396	0.92815	0.5582	2.35577
	0.50394	0.6172	0.55796	2.35577
	0.50381	0.8613	0.55765	2.35575
	0.50359	0.76235	0.55702	2.35541
	0.50354	0.4681	0.55629	2.35488
	0.50326	3.10143	0.55615	2.35372
	0.50325	2.70057	0.55613	2.35278
	0.50321	0.66257	0.55599	2.35177
	0.50317	0.7924	0.55581	2.35002
	0.50312	0.50072	0.55573	2.34961
	0.50294	2.45136	0.55556	2.34898
	0.50279	1.4815	0.55529	2.34846
	0.50263	1.13754	0.55402	2.34819
	0.50261	0.78904	0.55364	2.34781
	0.50246	2.81818	0.55342	2.34643
	0.50238	0.7335	0.55338	2.3456
	0.50236	3.58224	0.5533	2.34497
	0.50234	1.07146	0.55314	2.34412
	0.50231	0.96613	0.55309	2.34366
	0.50209	0.79018	0.55218	2.34286
	0.50201	0.48662	0.55165	2.34285
	0.50196	0.73281	0.55144	2.3428
	0.50195	0.9798	0.5511	2.34231
	0.50194	3.55059	0.55028	2.34171
	0.50193	0.85395	0.55026	2.34085
	0.50163	0.76618	0.5502	2.33857
	0.50143	0.84823	0.55016	2.33789
	0.50142	2.45909	0.54966	2.33738
	0.50142	0.76159	0.54957	2.33704
	0.50123	0.96233	0.54957	2.3353
	0.50121	0.66778	0.54955	2.33512
	0.50117	1.48513	0.5494	2.33478
	0.50111	2.75748	0.5494	2.33433
	0.5011	0.61447	0.54938	2.33403
	0.50102	0.95707	0.54906	2.33332
	0.50099	2.81841	0.54848	2.33205
	0.50098	2.20899	0.54831	2.33201
	0.50095	0.91565	0.54797	2.33176
	0.50086	0.54107	0.54795	2.33104
	0.50085	2.85414	0.5478	2.32971
	0.50081	0.49244	0.54768	2.32928
	0.50077	0.97772	0.54761	2.32853
	0.50063	3.60344	0.54751	2.32773
	0.50044	0.68447	0.54698	2.32711
	0.50041	1.00711	0.54685	2.32674
	0.50022	0.49967	0.54583	2.32631
	0.50005	0.39987	0.54581	2.32521
	0.49997	0.54107	0.54568	2.3247
	0.49991	1.9593	0.54524	2.32447
	0.4997	0.96356	0.54517	2.32235
	0.49963	0.6631	0.5448	2.31891
	0.49962	2.87925	0.5448	2.3171
	0.49949	0.61402	0.54471	2.31673
	0.49911	0.42369	0.54462	2.31585
	0.49903	1.41855	0.54437	2.31584
	0.49899	0.68224	0.54352	2.31515
	0.49883	0.63675	0.54293	2.31467
	0.4988	0.75061	0.54271	2.31292
	0.49861	0.77385	0.54269	2.31106
	0.49847	0.89858	0.54247	2.31102
	0.49839	2.21015	0.54226	2.30908
	0.49809	0.54116	0.54217	2.30899
	0.49808	0.4536	0.5417	2.30799
	0.49804	0.50297	0.54149	2.30765
	0.49804	2.64355	0.54126	2.30628
	0.49798	1.15543	0.5412	2.30457
	0.49793	0.7287	0.54118	2.30454
	0.49791	0.87531	0.54116	2.30421
	0.49782	0.55101	0.54064	2.30293
	0.49778	1.97301	0.54027	2.30137
	0.49765	1.06282	0.53997	2.30113
	0.49746	0.63521	0.53963	2.30037
	0.49733	0.42476	0.53944	2.30015
	0.4973	2.97867	0.53941	2.29984
	0.49703	1.05173	0.53916	2.29958
	0.49685	1.16183	0.53915	2.29892
	0.49685	0.45392	0.53892	2.29827
	0.49658	0.88055	0.53867	2.29651
	0.49655	0.86924	0.53821	2.2965
	0.49644	0.91465	0.53806	2.29309
	0.49637	0.40241	0.53787	2.2928
	0.49607	0.7756	0.53781	2.29273
	0.496	1.01767	0.5376	2.29066
	0.49599	0.67577	0.53705	2.29018
	0.49597	0.91943	0.5369	2.28986
	0.49579	1.53507	0.53646	2.28949
	0.4956	0.80186	0.53637	2.28709
	0.49552	1.08867	0.5354	2.28703
	0.49546	1.93612	0.53537	2.28689
	0.49546	0.74014	0.53512	2.28482
	0.49536	0.53284	0.53511	2.28474
	0.49529	0.72432	0.53507	2.28433
	0.49528	1.07658	0.53468	2.28423
	0.49527	0.87006	0.53442	2.28357
	0.49525	0.82281	0.53416	2.28337
	0.49524	0.64608	0.53411	2.28134
	0.49503	7.07667	0.5341	2.2804
	0.49476	0.70648	0.53361	2.27845
	0.49466	0.76248	0.53354	2.27825
	0.49465	0.45513	0.53314	2.27777
	0.49464	0.41371	0.53312	2.27751
	0.4945	2.30759	0.53272	2.27739
	0.49447	1.02012	0.53228	2.27736
	0.49435	0.75538	0.53222	2.27657
	0.49428	0.78631	0.53209	2.27405
	0.49406	0.74318	0.53205	2.2722
	0.49385	0.41554	0.53177	2.27088
	0.49366	3.01387	0.53169	2.26926
	0.49365	0.67664	0.53154	2.26867
	0.49361	1.93884	0.53129	2.26852
	0.49335	0.65174	0.53127	2.26724
	0.49331	0.87353	0.53114	2.26517
	0.49327	0.82891	0.53086	2.26463
	0.49319	1.7538	0.53072	2.26393
	0.49315	0.69963	0.52991	2.26337
	0.49313	1.05383	0.52986	2.26231
	0.49309	0.45675	0.5291	2.26083
	0.49305	1.42916	0.52895	2.26031
	0.49299	2.30678	0.5289	2.25964
	0.49291	0.67613	0.52883	2.25922
	0.49286	1.17433	0.52876	2.25895
	0.49282	0.94883	0.52871	2.25825
	0.49275	2.02795	0.52861	2.25763
	0.49269	1.017	0.52846	2.25705
	0.49266	0.50648	0.52792	2.25596
	0.49264	0.75937	0.52792	2.25456
	0.4926	0.42303	0.52784	2.25357
	0.49246	0.96302	0.52774	2.25329
	0.4924	0.7847	0.52746	2.25264
	0.49225	1.56912	0.52734	2.25252
	0.49185	2.88952	0.52726	2.25115
	0.49179	1.7792	0.52724	2.25006
	0.49141	0.69917	0.5272	2.24638
	0.49136	2.304	0.52704	2.24557
	0.49117	1.09365	0.52636	2.2447
	0.49114	1.97404	0.52595	2.24451
	0.49109	0.68883	0.52591	2.24447
	0.491	2.3045	0.52585	2.24424
	0.49078	2.75691	0.52569	2.24305
	0.49059	0.65784	0.52568	2.24213
	0.49053	0.81915	0.52558	2.24166
	0.49033	0.59183	0.52551	2.24119
	0.49027	1.04303	0.52533	2.24108
	0.48996	0.5436	0.52508	2.24071
	0.48986	0.65651	0.52489	2.24042
	0.48985	0.51351	0.52468	2.24038
	0.48983	0.87025	0.52431	2.24025
	0.48966	0.7704	0.52421	2.23929
	0.4896	0.9347	0.52421	2.23915
	0.48946	3.00291	0.52418	2.23546
	0.48937	1.56843	0.52381	2.23533
	0.48937	1.97703	0.52367	2.23464
	0.4893	1.01544	0.52355	2.23441
	0.48927	1.05934	0.52327	2.23239
	0.48917	0.6519	0.52285	2.23148
	0.48914	0.40257	0.52247	2.23083
	0.48914	2.78037	0.52236	2.22985
	0.48908	0.47357	0.52232	2.22966
	0.48904	0.66045	0.5223	2.22958
	0.48895	2.07335	0.52224	2.22862
	0.48894	0.77395	0.52215	2.22852
	0.48889	0.76946	0.52201	2.22676
	0.48861	0.70912	0.52198	2.22635
	0.48861	0.54366	0.52177	2.226
	0.48856	1.85502	0.52173	2.22555
	0.48856	0.62306	0.52156	2.22478
	0.48853	0.8435	0.52145	2.22465
	0.48852	0.55372	0.52125	2.22404
	0.4884	1.21682	0.52122	2.22122
	0.48814	0.77124	0.52119	2.22076
	0.48796	0.80181	0.52098	2.22032
	0.48766	1.0715	0.52097	2.22019
	0.48759	0.94811	0.52075	2.21971
	0.48749	0.87274	0.52056	2.2191
	0.48746	0.40643	0.52041	2.2177
	0.48743	1.3431	0.5198	2.21681
	0.48719	1.12484	0.51962	2.21548
	0.48716	1.88541	0.51947	2.2154
	0.48715	1.10134	0.51945	2.21465
	0.48708	2.07298	0.51944	2.21442
	0.48706	2.71964	0.51919	2.21342
	0.48697	0.6959	0.51905	2.21336
	0.48695	1.8563	0.51903	2.21328
	0.48685	0.63368	0.51886	2.21121
	0.48675	1.06116	0.51873	2.20788
	0.48669	1.00219	0.51871	2.20755
	0.48657	0.84288	0.51845	2.20732
	0.48645	0.67163	0.51817	2.20718
	0.48643	0.92316	0.51793	2.2061
	0.48628	1.16509	0.51781	2.20602
	0.48626	0.69454	0.51777	2.20278
	0.48613	1.34249	0.51656	2.20224
	0.48596	0.56747	0.5165	2.20193
	0.48582	0.95848	0.51632	2.20177
	0.48566	0.74026	0.51618	2.20157
	0.48546	0.94627	0.51617	2.20103
	0.48508	1.88335	0.51613	2.20032
	0.48507	0.70194	0.51584	2.20027
	0.48501	1.22668	0.51581	2.19738
	0.48501	1.4277	0.51558	2.197
	0.48497	1.50928	0.51545	2.19699
	0.48487	0.44264	0.51514	2.19604
	0.48468	1.21827	0.51481	2.19505
	0.48464	2.54105	0.5148	2.19438
	0.48463	0.65189	0.51479	2.1936
	0.48447	0.96096	0.51476	2.19301
	0.48427	1.16836	0.51475	2.19153
	0.48423	0.6854	0.51467	2.1915
	0.48422	3.6456	0.51461	2.19135
	0.48404	1.14842	0.51453	2.18976
	0.48386	2.68069	0.51436	2.18919
	0.48384	0.74108	0.5143	2.18888
	0.48377	4.44876	0.51407	2.18852
	0.48364	0.74409	0.51396	2.18767
	0.48358	1.04112	0.51338	2.18628
	0.48357	1.01704	0.51323	2.18291
	0.48324	1.45136	0.51315	2.18284
	0.48311	0.45717	0.51306	2.18263
	0.48309	1.22763	0.51304	2.18126
	0.48299	0.87857	0.51276	2.18104
	0.48292	2.18695	0.51271	2.17936
	0.48291	0.8097	0.51266	2.17531
	0.48276	2.49084	0.51262	2.1741
	0.48274	0.60002	0.51261	2.17407
	0.48263	0.43992	0.51261	2.17261
	0.48261	2.72913	0.51196	2.17139
	0.48258	0.74356	0.51181	2.17122
	0.48257	2.67924	0.51143	2.17038
	0.48231	0.93995	0.511	2.17026
	0.48216	2.01631	0.51071	2.16957
	0.4821	0.57013	0.51068	2.16953
	0.48198	0.39124	0.51061	2.16923
	0.48186	3.20502	0.51048	2.16783
	0.48165	0.72259	0.51024	2.1663
	0.48159	4.44911	0.50998	2.16575
	0.48146	0.74974	0.5096	2.16557
	0.48143	1.26211	0.50935	2.16331
	0.4813	2.18987	0.50922	2.16301
	0.48126	0.43217	0.50885	2.16226
	0.4811	1.02376	0.50877	2.16089
	0.48092	0.79149	0.50857	2.16
	0.4809	0.81297	0.50833	2.15972
	0.48077	0.86334	0.50816	2.15935
	0.48043	3.11988	0.50815	2.15917
	0.4802	1.29925	0.50813	2.15845
	0.48017	1.435	0.50812	2.15827
	0.48001	1.06189	0.50778	2.15818
	0.48001	1.08906	0.50775	2.15813
	0.47997	0.9167	0.50773	2.15719
	0.47991	0.56832	0.5076	2.15717
	0.47984	1.81643	0.50759	2.1569
	0.47983	0.82199	0.50713	2.15668
	0.47971	0.87251	0.50701	2.15563
	0.47968	0.39249	0.50666	2.15255
	0.47959	0.92309	0.50661	2.15253
	0.47955	1.31651	0.50642	2.15204
	0.47955	0.65148	0.50622	2.15026
	0.47951	0.54409	0.50619	2.14998
	0.4794	0.4325	0.5061	2.14923
	0.47936	0.74789	0.50605	2.14836
	0.47933	1.55859	0.5053	2.1477
	0.47924	1.30567	0.50508	2.14662
	0.47922	0.54019	0.50469	2.14557
	0.47919	0.74531	0.50454	2.14543
	0.47914	0.55899	0.50449	2.14416
	0.47902	1.53022	0.50443	2.14327
	0.4788	3.89447	0.50436	2.14304
	0.47875	0.99047	0.50404	2.14213
	0.47869	1.63497	0.50331	2.14168
	0.47867	1.09127	0.50284	2.14158
	0.47861	0.90691	0.50274	2.14123
	0.47857	0.82881	0.50272	2.1412
	0.47834	0.9895	0.50267	2.14086
	0.4782	0.66045	0.50254	2.13973
	0.478	0.82202	0.50248	2.13907
	0.47785	1.29608	0.50242	2.13793
	0.47765	0.54543	0.5024	2.13527
	0.47758	0.76181	0.50236	2.13519
	0.47724	0.63109	0.50233	2.13489
	0.47711	0.77573	0.50221	2.1344
	0.47711	1.08723	0.50206	2.13393
	0.47696	0.54262	0.50203	2.13271
	0.47693	3.10969	0.50199	2.13209
	0.47691	0.74167	0.50172	2.13156
	0.47687	3.0157	0.50136	2.13121
	0.47682	0.86873	0.50135	2.13115
	0.4766	1.44891	0.50085	2.13074
	0.47655	1.20889	0.50067	2.12975
	0.47631	2.02203	0.50041	2.12898
	0.4763	3.89183	0.50008	2.12823
	0.47626	0.44033	0.50006	2.12695
	0.47595	0.97415	0.49992	2.1268
	0.4759	0.43017	0.49991	2.12485
	0.47589	1.05098	0.49976	2.1245
	0.47565	0.83993	0.49956	2.12438
	0.47559	0.63185	0.49947	2.12399
	0.47543	0.98731	0.49929	2.12239
	0.47535	2.68846	0.49926	2.122
	0.47527	0.74744	0.49913	2.12197
	0.47493	1.09499	0.49885	2.11921
	0.47482	0.59276	0.49816	2.11906
	0.47467	3.93554	0.49815	2.11864
	0.47452	0.76536	0.49804	2.11772
	0.47445	0.76324	0.49784	2.11668
	0.4743	0.43049	0.49777	2.11619
	0.47411	4.0136	0.49771	2.11606
	0.47409	1.95849	0.49725	2.11584
	0.4738	1.54931	0.49712	2.11539
	0.47367	0.68997	0.49693	2.11452
	0.47365	0.87401	0.49683	2.11273
	0.47362	0.74749	0.49639	2.11105
	0.47351	1.45341	0.49563	2.10953
	0.47348	0.64427	0.49555	2.1093
	0.4733	2.61789	0.49542	2.10888
	0.4733	1.33832	0.4951	2.10859
	0.47325	2.87193	0.49504	2.10847
	0.47311	0.63302	0.49492	2.10719
	0.47304	0.73702	0.49465	2.10711
	0.473	3.75279	0.49449	2.10582
	0.47293	1.01618	0.49432	2.10554
	0.47292	0.92295	0.4939	2.10502
	0.47276	1.0239	0.49379	2.10409
	0.47275	1.09825	0.49367	2.10387
	0.47272	0.74782	0.49344	2.10372
	0.47263	2.26433	0.49333	2.10338
	0.47259	2.49947	0.49331	2.10102
	0.47235	0.76251	0.493	2.10018
	0.4721	0.90634	0.49286	2.09912
	0.47201	1.9714	0.49259	2.09844
	0.47189	1.033	0.49238	2.09788
	0.47186	1.55362	0.49219	2.09735
	0.47183	0.7131	0.49218	2.09718
	0.47182	0.92544	0.49182	2.09698
	0.47179	0.54161	0.49118	2.09655
	0.47176	0.87529	0.49082	2.09609
	0.47169	0.75351	0.49069	2.09586
	0.47168	0.87424	0.49053	2.09454
	0.4716	0.62709	0.49045	2.09367
	0.47155	1.1236	0.49033	2.09209
	0.47154	2.87643	0.49026	2.09199
	0.47133	1.66559	0.48998	2.09187
	0.47125	0.63984	0.48997	2.09162
	0.47123	2.50676	0.48966	2.09147
	0.47104	3.51734	0.48922	2.09081
	0.47096	1.0824	0.48913	2.09018
	0.47093	1.07803	0.48911	2.08991
	0.4709	0.81388	0.48862	2.08911
	0.47085	0.92599	0.4886	2.08892
	0.47079	3.11128	0.48852	2.0885
	0.47053	1.77969	0.48844	2.08751
	0.47042	1.436	0.48827	2.08692
	0.47032	1.55258	0.48814	2.08535
	0.47031	0.59807	0.48783	2.08513
	0.47025	2.85789	0.48747	2.08303
	0.47009	1.6381	0.487	2.08272
	0.47002	0.56642	0.4869	2.08222
	0.47	1.29586	0.48683	2.08155
	0.46995	0.71254	0.48681	2.08088
	0.46984	1.07948	0.48678	2.08081
	0.46978	2.00066	0.48673	2.07925
	0.46966	1.14327	0.48648	2.07921
	0.46954	2.72259	0.48627	2.07864
	0.46936	1.07448	0.48615	2.07864
	0.46933	0.61883	0.48605	2.07853
	0.46931	1.66792	0.48598	2.07618
	0.46921	0.55808	0.48592	2.07617
	0.4692	0.65233	0.48581	2.07577
	0.46915	1.93764	0.48558	2.07541
	0.46912	1.23834	0.48544	2.07437
	0.46911	1.39747	0.48531	2.07435
	0.46906	1.86284	0.48494	2.07337
	0.46889	2.37813	0.48494	2.07047
	0.46883	0.63289	0.48492	2.06972
	0.46883	0.55675	0.48476	2.06899
	0.46882	2.04189	0.48431	2.06896
	0.46878	0.81602	0.48429	2.06826
	0.46859	0.72874	0.48426	2.06821
	0.46856	0.60199	0.48347	2.06802
	0.46848	0.64151	0.48344	2.06761
	0.46841	1.37499	0.4833	2.06686
	0.4681	0.72042	0.48324	2.06464
	0.46809	1.14349	0.48303	2.06458
	0.46802	2.92552	0.48291	2.06433
	0.468	0.88052	0.48257	2.06424
	0.46784	1.4953	0.48247	2.06421
	0.46774	0.72288	0.4824	2.06408
	0.46765	0.69121	0.48238	2.06342
	0.46756	0.56547	0.48231	2.06288
	0.4674	2.96419	0.48204	2.06218
	0.46729	1.0786	0.48204	2.06185
	0.46725	0.68256	0.48165	2.06159
	0.46723	0.59334	0.48111	2.06137
	0.46723	0.9863	0.48107	2.06028
	0.46692	0.85101	0.48079	2.05992
	0.46669	0.98763	0.48077	2.05945
	0.46659	1.39629	0.48073	2.05916
	0.46645	0.57024	0.48063	2.05847
	0.46625	0.76129	0.48046	2.05643
	0.46612	2.59718	0.48027	2.05635
	0.466	3.83403	0.48002	2.05469
	0.46598	0.48536	0.47947	2.05449
	0.46586	0.62923	0.47921	2.05411
	0.4656	0.50306	0.47914	2.05377
	0.46556	1.43611	0.47868	2.0535
	0.4655	0.73188	0.47866	2.05321
	0.46537	1.29629	0.47864	2.05291
	0.46524	0.95331	0.47841	2.04944
	0.4652	2.93224	0.47834	2.0489
	0.46516	1.49388	0.47819	2.04802
	0.46504	0.87705	0.47816	2.04737
	0.46502	0.58434	0.47815	2.04735
	0.46492	0.56965	0.47789	2.04649
	0.46491	1.66416	0.47766	2.04535
	0.46489	0.8192	0.47761	2.0449
	0.46459	0.99326	0.47746	2.04379
	0.46453	2.3384	0.47739	2.04362
	0.46433	1.20533	0.47734	2.04355
	0.46414	0.75308	0.47704	2.04267
	0.46412	0.71421	0.47689	2.04248
	0.46401	0.60431	0.47688	2.04238
	0.46384	0.93345	0.47688	2.04212
	0.46367	1.33702	0.47688	2.04168
	0.46363	0.83417	0.47666	2.04142
	0.46353	2.59643	0.47656	2.04101
	0.46345	0.42409	0.47635	2.03996
	0.46343	0.60742	0.47565	2.03855
	0.46342	0.71775	0.47552	2.03768
	0.46342	0.50176	0.47512	2.03744
	0.46336	0.56642	0.47481	2.03695
	0.46333	1.1592	0.47475	2.03345
	0.46331	1.5103	0.47433	2.03329
	0.46325	3.5801	0.47421	2.03323
	0.46295	0.58771	0.47366	2.03245
	0.46279	1.34365	0.47359	2.03176
	0.46273	0.83537	0.47359	2.02932
	0.46247	0.67486	0.4735	2.02915
	0.46231	0.41275	0.47337	2.02906
	0.46221	1.38364	0.47307	2.02904
	0.46216	1.66242	0.47303	2.02848
	0.462	1.10371	0.47298	2.02792
	0.4619	1.21548	0.47272	2.02471
	0.4618	0.76019	0.47267	2.02471
	0.46179	0.93864	0.47251	2.02449
	0.46178	1.28965	0.47248	2.02358
	0.46173	0.71654	0.47196	2.02279
	0.4617	1.73647	0.47185	2.02231
	0.4617	1.88931	0.47168	2.02038
	0.4616	2.4062	0.47166	2.01957
	0.46158	0.42705	0.47158	2.01946
	0.46157	0.58183	0.47112	2.01906
	0.46137	1.34947	0.47096	2.01881
	0.46102	2.89468	0.47088	2.01797
	0.46091	0.56675	0.47083	2.01626
	0.46072	2.69073	0.47052	2.01448
	0.4607	0.69575	0.47017	2.01427
	0.46069	0.99207	0.47005	2.01375
	0.46058	0.98874	0.46993	2.01346
	0.46042	1.43374	0.4697	2.01263
	0.46037	2.10225	0.46937	2.00895
	0.46034	0.6855	0.46935	2.00879
	0.46025	0.67564	0.46911	2.00788
	0.46012	0.41334	0.46837	2.00764
	0.45993	0.78076	0.46799	2.00734
	0.45992	0.51203	0.46798	2.00686
	0.45989	0.94582	0.46767	2.00458
[truncated: 5,334 more rows]

## Sheet: Figure 4G
0.1	0.2	0.3	0.4	0.5
26.3603	58.0941	55.5595	76.5802	65.3263
25.7858	32.2069	52.0448	75.7015	64.7518
24.8733	28.2529	47.0431	75.0594	60.7978
18.5536	25.4817	46.4685	74.4173	53.4304
18.1481	21.8318	44.3732	74.2483	53.4304
13.9237	20.2772	43.9677	73.8427	52.8559
12.7408	20.0406	40.115	71.7474	44.3056
11.4566	18.486	36.1272	71.5109	42.2779
10.8821	17.8777	32.7139	71.4095	41.0951
8.41503	16.6611	32.2407	71.0208	39.2195
8.11087	15.1403	31.362	70.2266	38.5604
6.92804	14.8361	31.1931	69.8887	38.2225
6.69992	13.5181	28.4894	68.0637	37.648
6.62388	13.045	27.3404	67.7934	35.8568
6.31972	12.7408	27.3404	66.9147	34.5726
5.71141	12.3268	27.0362	66.2726	34.3022
5.71141	11.4904	26.7321	66.0022	33.6939
5.44104	11.22	26.4279	65.6643	33.6939
5.09464	11.1524	26.3941	65.3939	33.4489
5.0693	10.8821	26.0562	65.3263	32.1393
4.85807	10.6117	24.603	64.7518	31.2269
4.83273	10.5779	24.5354	64.4138	31.2269
4.49478	10.3076	24.3326	64.2111	30.6185
4.49478	9.73305	24.2312	64.1435	30.044
4.49478	9.71615	23.9609	63.8731	30.0102
4.24976	9.66546	23.6567	63.8055	29.7061
4.19062	9.66546	23.6567	63.7717	29.4695
4.15682	9.42044	23.5891	63.569	29.0978
4.15682	9.39509	23.3188	63.1972	29.0978
4.02164	9.05714	23.2596	62.5551	28.8274
3.9456	8.82057	23.1836	62.3185	28.8274
3.93715	8.78678	23.0991	62.2678	28.4894
3.9287	8.71919	23.0991	61.9806	28.2529
3.92025	8.67694	23.0146	61.913	28.2529
3.88646	8.49107	22.778	61.7102	27.8811
3.88646	8.48262	22.7442	61.3385	27.6783
3.88646	8.44883	22.7442	61.1019	27.577
3.85266	8.21226	22.4063	60.2232	27.577
3.85266	8.17846	22.1021	60.1556	27.3573
3.71748	7.87431	21.9501	59.6487	27.0362
3.6161	7.87431	21.9501	58.9728	26.9687
3.6161	7.84051	21.8318	58.6349	26.9687
3.6161	7.84051	21.5614	58.3307	26.7321
3.5823	7.84051	21.2572	58.2969	26.6983
3.54851	7.80672	20.9615	58.0603	26.6645
3.54851	7.73068	20.9615	57.6886	26.6645
3.48092	7.60394	20.9615	57.6886	26.5969
3.31194	7.59549	20.8855	57.1478	26.3941
3.31194	7.57015	20.8855	56.5395	26.3941
3.27814	7.53635	20.8179	55.9566	26.09
3.24435	7.53635	20.8179	55.9312	26.0477
3.17676	7.53635	20.2772	55.6271	25.5155
3.04158	7.53635	20.2772	55.6271	25.4817
3.04158	7.51946	19.973	55.3229	25.4648
3.00778	7.43497	19.973	54.4104	25.4479
3.00778	7.37582	19.973	54.0387	25.4479
3.00778	7.26599	19.973	53.4304	25.3972
2.73742	7.23219	19.8294	53.2276	25.2958
2.70362	7.23219	19.8294	52.991	24.8733
2.70362	7.1984	19.7027	52.5855	24.8733
2.66983	7.13081	19.6689	52.2137	24.8395
2.66983	6.96183	19.6689	51.673	24.8395
2.66983	6.96183	19.3985	51.3351	24.603
2.66983	6.96183	19.3647	51.0309	24.5692
2.66983	6.92804	19.3647	50.7268	24.5692
2.65293	6.92804	19.3647	50.0086	24.5692
2.63603	6.92804	19.3647	49.8819	24.5354
2.5093	6.92804	19.0943	49.8481	24.5354
2.4924	6.92804	18.7564	49.206	24.5354
2.4924	6.90269	18.7564	49.1722	24.5354
2.43326	6.89424	18.7564	48.9694	24.5354
2.43326	6.72527	18.7564	48.9694	24.265
2.43326	6.62388	18.7226	48.9356	24.265
2.43326	6.62388	18.5536	48.9356	24.265
2.43326	6.62388	18.5198	48.9018	24.265
2.36567	6.59008	18.5198	48.8342	24.265
2.36567	6.59008	18.5198	48.6315	24.265
2.36567	6.59008	18.486	48.3273	24.265
2.36567	6.42111	18.4522	48.2935	24.265
2.36567	6.38731	18.4522	48.2935	24.2312
2.36567	6.37886	18.4522	48.1837	23.9947
2.36567	6.37041	18.2495	48.0569	23.9609
2.36567	6.35352	18.2157	48.0231	23.9271
2.36567	6.35352	18.1819	47.4148	23.9271
2.36567	6.31972	18.165	47.381	23.9271
2.36567	6.31972	18.1481	47.381	23.6905
2.36567	6.28593	18.1481	47.3472	23.6905
2.33188	6.28593	18.1481	47.136	23.6736
2.09531	6.08315	18.0889	47.0769	23.6567
2.09531	6.05781	17.9115	47.0769	23.6567
2.09531	6.04936	17.8777	47.0769	23.6229
2.09531	6.04936	17.8439	47.0431	23.3864
2.09531	6.01556	17.8439	46.8065	23.3526
2.09531	6.01556	17.8439	46.7389	23.3526
2.06151	6.01556	17.8439	46.4685	23.3526
2.06151	6.01556	17.6074	46.4348	23.3526
2.06151	6.01556	17.5736	46.3841	23.3188
2.06151	6.01556	17.5736	46.1982	23.3188
2.02772	5.98177	17.5398	46.1644	23.3188
2.02772	5.84659	17.5398	46.1644	23.3188
1.96013	5.779	17.5398	46.0038	23.0822
1.88409	5.779	17.5398	45.9954	23.0822
1.82495	5.779	17.5398	45.9701	23.0484
1.82495	5.7452	17.5398	45.8264	23.0146
1.82495	5.7452	17.2694	45.6237	23.0146
1.82495	5.71141	17.2694	45.5223	22.871
1.8165	5.67761	17.2694	45.3787	22.8118
1.79115	5.67761	17.2356	45.2519	22.8118
1.79115	5.67761	17.2356	44.914	22.8034
1.79115	5.67761	17.2356	43.6973	22.778
1.79115	5.64382	17.2356	43.3932	22.778
1.79115	5.64382	17.0159	43.1651	22.7442
1.79115	5.54243	17.0159	43.1566	22.7442
1.79115	5.50863	16.9652	43.1228	22.7442
1.79115	5.47484	16.9315	42.8862	22.7442
1.75736	5.47484	16.9315	42.8186	22.7189
1.75736	5.47484	16.9315	42.8186	22.7104
1.75736	5.44949	16.9315	42.8186	22.7104
1.75736	5.44104	16.9315	42.7849	22.7104
1.75736	5.44104	16.9315	42.5483	22.7104
1.75736	5.44104	16.9315	41.9062	22.4739
1.75736	5.44104	16.9315	41.9062	22.4739
1.75736	5.40725	16.6949	41.7034	22.4401
1.75736	5.40725	16.6611	41.6358	22.4401
1.73201	5.40725	16.6611	41.3317	22.4401
1.66442	5.40725	16.6611	41.2979	22.4063
1.65597	5.40725	16.6273	41.2641	22.4063
1.52079	5.40725	16.6273	41.1965	22.4063
1.52079	5.37345	16.4245	41.0613	22.4063
1.52079	5.37345	16.3992	41.0275	22.4063
1.52079	5.17068	16.3992	40.9937	22.2711
1.52079	5.17068	16.3907	40.7233	22.1697
1.52079	5.16223	16.3907	40.7233	22.1697
1.48699	5.16223	16.3569	40.7233	22.1359
1.48699	5.13689	16.3569	40.6895	22.1359
1.48699	5.13689	16.3231	40.6557	22.1359
1.48699	5.13689	16.3231	40.453	22.1021
1.48699	5.13689	16.3231	40.3854	22.1021
1.48699	5.13689	16.0866	40.3854	22.1021
1.48699	5.10309	16.0866	40.3516	21.8656
1.48699	5.10309	16.0866	40.1573	21.8656
1.48699	5.10309	16.0528	40.115	21.8656
1.48699	5.10309	16.0528	39.8109	21.8318
1.48699	5.10309	16.0528	39.7771	21.8318
1.48699	5.10309	16.019	39.7771	21.798
1.48699	5.10309	16.019	39.7771	21.798
1.48699	5.10309	16.019	39.7095	21.798
1.48699	5.08619	16.019	39.4729	21.798
1.48699	5.0693	16.019	39.135	21.5276
1.48699	5.0693	15.9429	39.135	21.5276
1.4532	5.0693	15.9429	38.8646	21.4938
1.4532	5.0693	15.7486	38.8646	21.4938
1.44475	5.0693	15.7486	38.628	21.2572
1.42785	5.0693	15.7486	38.5604	21.2572
1.42785	5.0693	15.7486	38.5604	21.2234
1.4194	5.0693	15.7486	38.5266	21.1897
1.4194	5.0693	15.7486	38.2563	21.1897
1.35181	5.0186	15.7148	38.2225	21.1897
1.35181	4.91722	15.7148	38.1887	21.1897
1.35181	4.87497	15.7148	38.0113	21.1897
1.27577	4.85807	15.7148	37.6818	21.1897
1.26732	4.83273	15.5543	37.6142	21.1897
1.25043	4.83273	15.5543	37.3776	20.9531
1.25043	4.83273	15.512	37.3438	20.9531
1.25043	4.83273	15.4867	37.3438	20.9531
1.21663	4.79893	15.4782	37.1072	20.9193
1.21663	4.79893	15.4782	37.0735	20.9193
1.21663	4.79893	15.4444	37.0397	20.9193
1.21663	4.79893	15.4444	37.0397	20.9193
1.21663	4.79893	15.4107	37.0059	20.9193
1.21663	4.79893	15.4107	36.7355	20.9193
1.21663	4.79893	15.4107	36.2708	20.9193
1.21663	4.78204	15.4107	36.161	20.9193
1.21663	4.78204	15.4107	36.1272	20.8855
1.21663	4.76514	15.3769	35.7892	20.8855
1.21663	4.71444	15.3515	35.6709	20.8855
1.21663	4.706	15.3515	35.4851	20.8855
1.21663	4.69755	15.3346	34.9781	20.7334
1.20818	4.6891	15.267	34.9443	20.6574
1.19973	4.6891	15.1741	34.6064	20.6489
1.18284	4.59616	15.1741	34.5726	20.6151
1.18284	4.56237	15.1403	34.336	20.6151
1.18284	4.56237	15.1403	34.3022	20.6151
1.18284	4.56237	15.1403	34.3022	20.5813
1.18284	4.56237	15.1403	34.0319	20.5813
1.18284	4.54547	15.1065	33.9643	20.5813
1.18284	4.53702	15.1065	33.4911	20.5813
1.18284	4.52857	15.1065	33.3898	20.5813
1.18284	4.52857	15.1065	33.356	20.5813
1.18284	4.52857	15.1065	33.3391	20.5813
1.18284	4.52857	15.1065	33.1532	20.5222
1.14904	4.52857	15.1065	33.1194	20.4377
1.14904	4.52857	15.0727	33.0856	20.3786
1.14904	4.52857	15.0389	33.0518	20.3448
1.14904	4.52857	15.0389	33.0518	20.3448
1.14904	4.49478	14.9375	32.849	20.3448
1.14904	4.49478	14.9037	32.849	20.311
1.14904	4.49478	14.9037	32.5111	20.311
1.14904	4.49478	14.9037	32.4773	20.311
1.14904	4.49478	14.8953	32.4688	20.2772
1.14904	4.49478	14.8953	32.2069	20.2772
1.14904	4.49478	14.8699	32.1731	20.2772
1.14904	4.49478	14.8699	31.9028	20.2772
1.14904	4.46098	14.8699	31.869	20.2772
1.14904	4.46098	14.8361	31.8352	20.2772
1.14904	4.46098	14.8023	31.8267	20.2772
1.14904	4.46098	14.8023	31.5986	20.2772
1.14904	4.46098	14.8023	31.5648	20.0491
1.14904	4.46098	14.8023	31.5648	20.0406
1.14904	4.46098	14.8023	31.5648	20.0406
1.14904	4.46098	14.8023	31.5648	20.0406
1.14904	4.46098	14.8023	31.5648	20.0406
1.14904	4.46098	14.8023	31.2945	20.0068
1.14904	4.40184	14.6503	30.9903	20.0068
1.13214	4.3258	14.6503	30.9903	20.0068
1.13214	4.31735	14.5996	30.9565	20.0068
1.06455	4.3089	14.5911	30.7875	20.0068
1.0561	4.3089	14.5911	30.6185	20.0068
1.04765	4.292	14.532	30.3482	19.973
0.99696	4.292	14.532	30.1032	19.973
0.98851	4.25821	14.532	30.0102	19.973
0.98006	4.25821	14.532	29.7399	19.973
0.97162	4.25821	14.4982	29.7061	19.973
0.97162	4.25821	14.4982	29.7061	19.973
0.97162	4.25821	14.4982	29.7061	19.973
0.97162	4.25821	14.4982	29.4864	19.973
0.96317	4.25821	14.4982	29.4357	19.973
0.92092	4.24976	14.4982	29.4357	19.973
0.91247	4.22441	14.4982	29.4019	19.9054
0.90402	4.22441	14.4982	29.1738	19.7703
0.89558	4.22441	14.4982	28.8612	19.7365
0.89558	4.22441	14.4982	28.8612	19.7365
0.83643	4.22441	14.4644	28.8274	19.7027
0.83643	4.22441	14.2616	28.7936	19.7027
0.82798	4.22441	14.2278	28.5232	19.7027
0.82798	4.22441	14.2278	28.2867	19.7027
0.82798	4.22441	14.2278	28.1853	19.7027
0.82798	4.22441	14.2278	27.9825	19.7027
0.81954	4.22441	14.2278	27.9487	19.7027
0.81954	4.22441	14.194	27.9149	19.7027
0.81954	4.19062	14.194	27.9149	19.7027
0.81109	4.19062	14.194	27.8896	19.6689
0.76039	4.19062	14.194	27.6108	19.6689
0.76039	4.19062	14.194	27.577	19.6689
0.75195	4.19062	14.194	27.577	19.6689
0.75195	4.19062	14.194	27.577	19.6689
0.75195	4.19062	13.9913	27.4249	19.6689
0.7435	4.19062	13.9575	27.2728	19.6689
0.7435	4.19062	13.9575	27.07	19.6689
0.7435	4.19062	13.9575	27.07	19.6689
0.7435	4.19062	13.9237	27.0024	19.6689
0.73505	4.19062	13.9237	27.0024	19.5421
0.73505	4.19062	13.9237	27.0024	19.4661
0.68435	4.19062	13.9237	26.6645	19.4323
0.67591	4.19062	13.9237	26.4617	19.4323
0.67591	4.19062	13.9237	26.3941	19.4323
0.67591	4.19062	13.9237	26.3941	19.3985
0.67591	4.17372	13.9237	26.3941	19.3985
0.67591	4.15682	13.9237	26.1914	19.3985
0.67591	4.15682	13.8899	26.1238	19.3985
0.67591	4.15682	13.8899	26.09	19.3985
0.66746	4.15682	13.8899	26.0562	19.3985
0.66746	4.15682	13.8899	26.0562	19.3985
0.66746	4.15682	13.8899	25.8196	19.3985
0.65901	4.15682	13.8899	25.7689	19.3985
0.65901	4.15682	13.8899	25.752	19.3647
0.60832	4.15682	13.8899	25.752	19.3647
0.60832	4.15682	13.8899	25.752	19.3647
0.60832	4.15682	13.8561	25.5493	19.3647
0.60832	4.15682	13.6533	25.4817	19.3647
0.60832	4.15682	13.6533	25.262	19.3647
0.59987	4.12303	13.6533	25.2113	19.3647
0.59987	4.01319	13.6533	25.2113	19.2126
0.59987	3.95405	13.6195	25.2113	19.1619
0.59987	3.95405	13.6195	25.1775	19.1619
0.59987	3.95405	13.6195	25.1775	19.1281
0.59987	3.9456	13.6195	25.1437	19.1281
0.59987	3.9287	13.6195	24.9071	19.1281
0.59142	3.92025	13.6195	24.8733	19.1281
0.59142	3.92025	13.6195	24.6959	19.1281
0.59142	3.92025	13.6195	24.5692	19.0943
0.59142	3.92025	13.6195	24.5692	19.0943
0.59142	3.92025	13.5942	24.5354	19.0943
0.58297	3.92025	13.5942	24.5354	19.0943
0.58297	3.92025	13.5857	24.3326	19.069
0.58297	3.92025	13.5857	24.265	19.0605
0.54072	3.92025	13.5857	24.2312	19.0605
0.54072	3.92025	13.5857	24.0961	19.0605
0.53228	3.92025	13.5857	24.0285	18.7902
0.53228	3.92025	13.5857	23.9947	18.7902
0.53228	3.92025	13.5857	23.9609	18.7733
0.53228	3.92025	13.5857	23.9609	18.7564
0.53228	3.92025	13.5857	23.7243	18.7564
0.53228	3.92025	13.5857	23.6905	18.7564
0.53228	3.92025	13.5519	23.6567	18.7564
0.53228	3.92025	13.3491	23.6567	18.7564
0.52383	3.88646	13.3154	23.6229	18.7564
0.52383	3.88646	13.3154	23.5638	18.7564
0.52383	3.88646	13.3154	23.4032	18.6888
0.52383	3.88646	13.3154	23.3864	18.5536
0.52383	3.88646	13.3154	23.3526	18.5452
0.52383	3.88646	13.2815	23.3526	18.5452
0.52383	3.88646	13.2815	23.3526	18.486
0.52383	3.88646	13.2815	23.3188	18.486
0.52383	3.88646	13.2815	23.3188	18.486
0.52383	3.88646	13.2815	23.116	18.486
0.51538	3.88646	13.2815	23.0822	18.486
0.50693	3.88646	13.2815	23.0822	18.486
0.50693	3.88646	13.2815	23.0484	18.486
0.50693	3.88646	13.2815	23.0146	18.486
0.50693	3.88646	13.2815	22.4401	18.486
0.50693	3.88646	13.2815	22.4063	18.4522
0.50693	3.88646	13.2815	22.4063	18.4522
0.50693	3.88646	13.2478	22.1697	18.4522
0.50693	3.88646	13.2055	22.1359	18.4522
0.50693	3.88646	13.2055	22.1359	18.4522
0.50693	3.88646	13.2055	21.9754	18.317
0.50693	3.86956	13.0788	21.8656	18.241
0.46469	3.86111	13.045	21.8656	18.2241
0.46469	3.85266	13.045	21.798	18.2157
0.45624	3.85266	13.045	21.798	18.2157
0.45624	3.85266	13.045	21.798	18.2157
0.45624	3.85266	13.0112	21.5276	18.2157
0.45624	3.85266	13.0112	21.5276	18.1819
0.45624	3.85266	13.0112	21.4938	18.1819
0.45624	3.85266	13.0112	21.291	18.1819
0.45624	3.85266	13.0112	21.2234	18.1819
0.45624	3.79352	13.0112	21.2234	18.1819
0.45624	3.71748	13.0112	21.1897	18.1565
0.45624	3.71748	13.0112	20.9869	18.1481
0.45624	3.71748	13.0112	20.9193	18.1481
0.44779	3.70059	12.9858	20.9193	18.1481
0.44779	3.68369	12.9858	20.9193	18.1481
0.44779	3.68369	12.9858	20.8686	18.1481
0.44779	3.65834	12.9774	20.801	18.0974
0.44779	3.64989	12.9774	20.6151	18.0889
0.44779	3.64989	12.9774	20.6151	18.0044
0.44779	3.64989	12.9774	20.5307	17.9453
0.44779	3.64989	12.9774	20.5222	17.9453
0.44779	3.64989	12.9774	20.4377	17.9115
0.44779	3.64144	12.9774	20.311	17.9115
0.44779	3.633	12.9774	20.311	17.9115
0.44779	3.633	12.9774	20.311	17.9115
0.43934	3.633	12.9774	20.2434	17.8777
0.43934	3.633	12.9436	20.0406	17.8777
0.43934	3.62455	12.9436	20.0068	17.8777
0.43934	3.62455	12.9098	20.0068	17.8777
0.43934	3.6161	12.9014	20.0068	17.8777
0.43934	3.6161	12.9014	20.0068	17.8777
0.43934	3.6161	12.7408	19.7365	17.8777
0.43934	3.6161	12.7408	19.7027	17.8777
0.43934	3.6161	12.7408	19.7027	17.8777
0.43934	3.6161	12.707	19.6773	17.8777
0.43934	3.6161	12.707	19.4661	17.8777
0.43934	3.6161	12.707	19.4323	17.8777
0.43934	3.6161	12.707	19.3985	17.8524
0.43934	3.6161	12.707	19.3647	17.8524
0.43089	3.6161	12.707	19.1282	17.8439
0.43089	3.6161	12.707	19.1282	17.8439
0.38865	3.6161	12.707	19.0943	17.8439
0.38865	3.6161	12.6732	19.0605	17.8439
0.38865	3.6161	12.6732	18.8578	17.8439
0.38865	3.5823	12.6732	18.824	17.8439
0.38865	3.5823	12.6732	18.7902	17.8439
0.38865	3.5823	12.6732	18.7902	17.7763
0.3802	3.5823	12.6732	18.6804	17.7763
0.3802	3.5823	12.6732	18.6128	17.6411
0.3802	3.5823	12.6732	18.5198	17.6411
0.3802	3.5823	12.6732	18.5198	17.6074
0.3802	3.5823	12.6732	18.5198	17.6074
0.3802	3.5823	12.6732	18.486	17.6074
0.3802	3.5823	12.6732	18.486	17.6074
0.37175	3.5823	12.6732	18.3762	17.6074
0.37175	3.5823	12.6732	18.334	17.5736
0.37175	3.5823	12.6732	18.2833	17.5736
0.37175	3.5823	12.6732	18.2495	17.5736
0.37175	3.5823	12.6732	18.1819	17.5736
0.37175	3.5823	12.6732	18.1481	17.5398
0.37175	3.57385	12.6732	18.1481	17.5398
0.37175	3.5654	12.5043	17.9453	17.5398
0.37175	3.5654	12.4705	17.9115	17.5398
0.37175	3.55696	12.4367	17.8777	17.5398
0.37175	3.55696	12.4367	17.8777	17.337
0.37175	3.54851	12.4367	17.8777	17.3032
0.37175	3.54851	12.4367	17.8777	17.3032
0.37175	3.54851	12.4367	17.8777	17.3032
0.37175	3.54851	12.4367	17.8777	17.2694
0.37175	3.54851	12.4367	17.7932	17.2694
0.37175	3.54851	12.4367	17.5736	17.2694
0.37175	3.54851	12.4029	17.5736	17.2694
0.37175	3.48937	12.4029	17.5736	17.2694
0.37175	3.39643	12.4029	17.506	17.2694
0.37175	3.37953	12.4029	17.337	17.2694
0.37175	3.34573	12.4029	17.3116	17.2525
0.37175	3.34573	12.4029	17.3032	17.2525
0.37175	3.34573	12.4029	17.2694	17.2356
0.37175	3.34573	12.4029	17.2694	17.2356
0.37175	3.34573	12.4029	17.2356	17.2356
0.37175	3.34573	12.3775	17.2356	17.2356
0.37175	3.31194	12.3691	16.999	17.2356
0.37175	3.31194	12.3691	16.999	17.2356
0.37175	3.31194	12.3691	16.9652	17.2356
0.37175	3.31194	12.3691	16.9652	17.1596
0.37175	3.31194	12.3691	16.9315	17.0666
0.37175	3.31194	12.3691	16.9315	17.0328
0.37175	3.31194	12.3691	16.9315	17.0159
0.37175	3.31194	12.3691	16.7287	16.999
0.37175	3.31194	12.3691	16.6611	16.999
0.37175	3.31194	12.3691	16.6611	16.999
0.37175	3.31194	12.3691	16.6273	16.999
0.37175	3.31194	12.3691	16.6273	16.999
0.3633	3.31194	12.3691	16.3569	16.999
0.3633	3.31194	12.3691	16.3231	16.9652
0.3633	3.31194	12.293	16.3231	16.9652
0.3633	3.31194	12.293	16.3231	16.9652
0.3633	3.31194	12.2424	16.264	16.9652
0.3633	3.31194	12.2424	16.1204	16.9652
0.3633	3.31194	12.2255	16.0866	16.9652
0.3633	3.31194	12.1663	16.0866	16.9652
0.3633	3.31194	12.1325	16.0866	16.9652
0.3633	3.31194	12.1325	16.0528	16.9652
0.3633	3.27814	12.0987	16.0528	16.9652
0.3633	3.27814	12.0987	16.019	16.9399
0.35485	3.27814	12.0987	16.019	16.9399
0.35485	3.27814	12.0987	15.8922	16.9315
0.35485	3.27814	12.0649	15.8753	16.9315
0.35485	3.27814	12.0649	15.7824	16.9315
0.35485	3.27814	12.0649	15.7824	16.9315
0.31261	3.27814	11.9973	15.7824	16.9315
0.31261	3.27814	11.9973	15.7486	16.8639
0.31261	3.27814	11.9213	15.7148	16.8639
0.31261	3.27814	11.9128	15.4782	16.7878
0.31261	3.27814	11.9128	15.4782	16.7794
0.31261	3.27814	11.8621	15.4445	16.7287
0.30416	3.27814	11.8621	15.4107	16.6949
0.30416	3.27814	11.8621	15.4107	16.6949
0.30416	3.27814	11.8453	15.4107	16.6949
0.30416	3.27814	11.8453	15.1994	16.6611
0.30416	3.27814	11.8284	15.1741	16.6611
0.30416	3.27814	11.8284	15.1741	16.6611
0.30416	3.27814	11.8284	15.1741	16.6357
0.30416	3.27814	11.7946	15.1403	16.6273
0.30416	3.27814	11.7946	15.1065	16.6273
0.30416	3.27814	11.7946	15.1065	16.6273
0.30416	3.27814	11.7946	15.1065	16.6273
0.30416	3.27814	11.7946	14.8699	16.6273
0.30416	3.27814	11.7946	14.8361	16.4076
0.30416	3.27814	11.7946	14.532	16.4076
0.30416	3.26125	11.7946	14.4982	16.3907
0.30416	3.2528	11.7608	14.4982	16.3907
0.30416	3.2528	11.7608	14.2616	16.3569
0.30416	3.2528	11.7608	14.2278	16.3569
0.30416	3.24435	11.7608	14.2278	16.3569
0.30416	3.24435	11.7608	14.2278	16.3569
0.30416	3.24435	11.7608	14.2278	16.3569
0.30416	3.24435	11.7608	14.194	16.3569
0.30416	3.24435	11.7608	14.0588	16.3569
0.30416	3.24435	11.7608	14.0504	16.3569
0.30416	3.24435	11.7608	13.9575	16.3569
0.30416	3.24435	11.7608	13.9575	16.3569
0.30416	3.24435	11.7608	13.9575	16.3569
0.30416	3.24435	11.7608	13.9575	16.3569
0.30416	3.24435	11.7608	13.9237	16.3569
0.30416	3.24435	11.7608	13.9237	16.3569
0.30416	3.24435	11.7523	13.9237	16.3485
0.30416	3.24435	11.6847	13.9237	16.3485
0.30416	3.24435	11.6847	13.9237	16.3231
0.30416	3.24435	11.6847	13.8899	16.3231
0.30416	3.24435	11.634	13.7462	16.3231
0.30416	3.21055	11.634	13.6533	16.3231
0.30416	3.21055	11.6171	13.6533	16.3231
0.30416	3.18521	11.6171	13.6533	16.1711
0.30416	3.17676	11.5918	13.6533	16.1204
0.29571	3.17676	11.558	13.6195	16.1204
0.29571	3.17676	11.558	13.6195	16.1035
0.29571	3.17676	11.5411	13.6195	16.0866
0.29571	3.12607	11.5411	13.6195	16.0866
0.29571	3.10917	11.5327	13.6026	16.0866
0.29571	3.10072	11.5327	13.5857	16.0866
0.29571	3.07537	11.5242	13.5857	16.0866
0.29571	3.07537	11.5242	13.5857	16.0528
0.29571	3.07537	11.5242	13.3829	16.0528
0.29571	3.04158	11.5242	13.3491	16.0528
0.29571	3.04158	11.5242	13.3491	16.0528
0.29571	3.04158	11.4904	13.3154	16.0528
0.29571	3.04158	11.4904	13.3154	16.0528
0.29571	3.04158	11.4904	13.2815	16.0528
0.29571	3.04158	11.4904	13.2815	16.0528
0.29571	3.04158	11.4904	13.045	16.0528
0.28726	3.04158	11.4904	13.045	16.0528
0.28726	3.04158	11.4904	13.0112	16.0528
0.28726	3.04158	11.4904	13.0112	16.0528
0.28726	3.04158	11.4904	12.9774	16.0528
0.28726	3.03313	11.4904	12.7408	16.0528
0.28726	3.03313	11.4904	12.707	16.019
0.28726	3.03313	11.4904	12.707	16.019
0.28726	3.03313	11.4904	12.6901	16.019
0.28726	3.00778	11.4904	12.5043	16.019
0.28726	3.00778	11.4735	12.4536	16.019
0.28726	3.00778	11.4735	12.4536	16.019
0.28726	3.00778	11.4566	12.4367	16.019
0.28726	3.00778	11.4566	12.4367	16.019
0.28726	3.00778	11.4566	12.4367	16.019
0.28726	3.00778	11.4566	12.4367	15.85
0.28726	3.00778	11.4566	12.4029	15.8162
0.28726	3.00778	11.4566	12.386	15.8162
0.28726	3.00778	11.4566	12.3691	15.7824
0.28726	3.00778	11.4566	12.1663	15.7824
0.28726	3.00778	11.4566	12.1325	15.7824
0.28726	3.00778	11.4566	12.1325	15.7824
0.28726	3.00778	11.4228	12.1325	15.7824
0.28726	3.00778	11.4228	12.0987	15.7824
0.28726	3.00778	11.3975	12.0987	15.7486
0.28726	3.00778	11.389	12.0987	15.7486
0.28726	3.00778	11.2623	12.0649	15.7486
0.28726	3.00778	11.2623	12.0058	15.7486
0.28726	3.00778	11.22	11.8621	15.7486
0.28726	3.00778	11.22	11.8621	15.7486
0.28726	3.00778	11.22	11.8284	15.7486
0.28726	3.00778	11.22	11.7946	15.7486
0.28726	3.00778	11.22	11.7946	15.7148
0.28726	3.00778	11.1862	11.7608	15.7148
0.28726	3.00778	11.1862	11.7608	15.7148
0.28726	3.00778	11.1862	11.6847	15.7148
0.28726	3.00778	11.1862	11.5242	15.7148
0.28726	3.00778	11.1862	11.5242	15.7148
0.28726	3.00778	11.1862	11.4904	15.7148
0.28726	3.00778	11.1862	11.4904	15.7148
0.28726	2.98244	11.1862	11.4904	15.7148
0.28726	2.97399	11.1862	11.4904	15.7148
0.28726	2.97399	11.1862	11.4904	15.7148
0.28726	2.97399	11.1862	11.4904	15.7148
0.28726	2.97399	11.1693	11.482	15.7148
	2.97399	11.1693	11.4566	15.7148
	2.97399	11.1524	11.4566	15.6472
	2.97399	11.1524	11.2369	15.5627
	2.97399	11.1524	11.22	15.5036
	2.97399	11.1524	11.1862	15.4782
	2.97399	11.1524	11.1862	15.4444
	2.97399	11.1524	11.1862	15.4444
	2.97399	11.1524	11.1524	15.4444
	2.97399	11.1524	10.9159	15.4444
	2.97399	11.1524	10.9159	15.4444
	2.97399	11.1524	10.8821	15.4444
	2.97399	11.1524	10.8821	15.4444
	2.97399	11.1524	10.8821	15.4444
	2.97399	11.1524	10.6117	15.436
	2.97399	11.1524	10.6117	15.4276
	2.97399	11.1524	10.6117	15.4191
	2.97399	11.1524	10.5779	15.4107
	2.97399	11.1524	10.5779	15.4107
	2.97399	11.1187	10.5441	15.4107
	2.97399	11.0849	10.5441	15.4107
	2.97399	11.0849	10.3414	15.4107
	2.97399	10.9835	10.3414	15.4107
	2.97399	10.9328	10.3329	15.4107
	2.97399	10.9328	10.2738	15.4107
	2.97399	10.9159	10.2738	15.4107
	2.97399	10.9159	10.24	15.4107
	2.97399	10.9159	10.24	15.4107
	2.97399	10.9159	10.0963	15.2079
	2.97399	10.9159	10.0879	15.2079
	2.97399	10.9159	10.0034	15.1741
	2.97399	10.9159	9.96962	15.1741
	2.94864	10.9159	9.93582	15.1741
	2.94864	10.9159	9.69925	15.1741
	2.94019	10.9159	9.69925	15.1741
	2.94019	10.8821	9.66545	15.1741
	2.94019	10.8821	9.66545	15.1403
	2.94019	10.8821	9.66545	15.1403
	2.94019	10.8821	9.63167	15.1403
	2.94019	10.8821	9.63167	15.1403
	2.94019	10.8821	9.63167	15.1403
	2.94019	10.8821	9.3951	15.1234
	2.94019	10.8821	9.3951	15.1065
	2.94019	10.8821	9.3613	15.1065
	2.94019	10.8567	9.3613	15.1065
	2.94019	10.8567	9.09093	15.1065
	2.94019	10.8483	9.09093	15.1065
	2.94019	10.8483	9.05714	15.1065
	2.94019	10.8483	9.02335	15.1065
	2.94019	10.8483	9.02335	15.1065
	2.94019	10.8483	8.75298	15.1065
	2.94019	10.8483	8.75298	15.1065
	2.94019	10.8483	8.75298	15.1065
	2.94019	10.8483	8.75298	15.1065
	2.8895	10.8483	8.75298	15.0558
	2.88105	10.8483	8.71919	15.0474
	2.8726	10.8145	8.71919	15.0305
	2.8726	10.7722	8.71919	15.0305
	2.8726	10.7047	8.71919	14.9037
	2.80501	10.6962	8.71919	14.9037
	2.80501	10.6962	8.6685	14.8784
	2.79656	10.6962	8.6516	14.8699
	2.79656	10.6962	8.51642	14.8699
	2.77121	10.6286	8.49952	14.8361
	2.73742	10.5779	8.48262	14.8361
	2.73742	10.5779	8.44882	14.8361
	2.73742	10.5779	8.44882	14.8361
	2.73742	10.5779	8.44882	14.8361
	2.73742	10.5779	8.44882	14.8361
	2.73742	10.5779	8.44882	14.8361
	2.73742	10.5779	8.44882	14.8361
	2.73742	10.5779	8.41503	14.8277
	2.73742	10.5779	8.41503	14.8023
	2.73742	10.5441	8.41503	14.8023
	2.73742	10.5441	8.41503	14.8023
	2.72897	10.5441	8.41503	14.8023
	2.72052	10.5441	8.34744	14.8023
	2.72052	10.5441	8.2714	14.8023
	2.70362	10.5441	8.26295	14.8023
	2.70362	10.5441	8.17846	14.8023
	2.70362	10.5441	8.17846	14.8023
	2.70362	10.5441	8.17846	14.8023
	2.70362	10.5441	8.14467	14.8023
	2.70362	10.5441	8.11088	14.8023
	2.70362	10.5441	8.06018	14.8023
	2.70362	10.5441	7.9419	14.8023
	2.70362	10.5441	7.9081	14.8023
	2.70362	10.5441	7.87431	14.8023
	2.70362	10.3921	7.87431	14.7348
	2.70362	10.3752	7.84051	14.6925
	2.70362	10.3414	7.84051	14.6756
	2.70362	10.316	7.57015	14.6587
	2.70362	10.3076	7.57015	14.6587
	2.70362	10.3076	7.53636	14.5911
	2.70362	10.2738	7.53636	14.5742
	2.70362	10.2738	7.53636	14.5658
	2.70362	10.2738	7.53636	14.5658
	2.70362	10.2738	7.50256	14.5658
	2.70362	10.2738	7.50256	14.5658
	2.70362	10.2738	7.43497	14.5658
	2.70362	10.2738	7.29978	14.5658
	2.70362	10.2738	7.26599	14.532
	2.70362	10.2738	7.26599	14.532
	2.70362	10.2738	7.23219	14.532
	2.70362	10.2738	7.23219	14.532
	2.70362	10.2738	7.23219	14.532
	2.70362	10.2738	7.1984	14.532
	2.70362	10.2569	7.1984	14.532
	2.70362	10.24	7.04632	14.532
	2.70362	10.24	7.00407	14.532
	2.70362	10.24	6.96183	14.532
	2.70362	10.24	6.96183	14.4982
	2.70362	10.24	6.96183	14.4982
	2.70362	10.24	6.96183	14.4982
	2.70362	10.24	6.96183	14.4982
	2.70362	10.24	6.92804	14.4982
	2.70362	10.24	6.92804	14.4982
	2.70362	10.24	6.92804	14.4982
	2.70362	10.24	6.89424	14.4982
	2.66983	10.24	6.74216	14.4982
	2.66983	10.24	6.69147	14.4982
	2.66983	10.24	6.69147	14.4982
	2.66983	10.24	6.67458	14.4982
	2.66983	10.24	6.65768	14.4982
	2.66983	10.1808	6.65768	14.4982
	2.66983	10.1808	6.62388	14.4982
	2.66983	10.1808	6.62388	14.4982
	2.66983	10.1724	6.62388	14.4982
	2.66983	10.1724	6.62388	14.4982
	2.66983	10.1724	6.62388	14.4222
	2.66983	10.1724	6.62388	14.2785
	2.66983	10.1048	6.59009	14.2616
	2.66983	10.1048	6.59009	14.2616
	2.66983	10.0963	6.59009	14.2616
	2.66983	10.0963	6.52249	14.2278
	2.66983	10.0372	6.38731	14.2278
	2.66983	10.0372	6.38731	14.2278
	2.66983	10.0372	6.36197	14.2278
	2.66983	10.0119	6.35352	14.2278
	2.66983	10.0119	6.35352	14.2278
	2.66983	10.0119	6.31972	14.194
	2.65293	10.0119	6.31972	14.194
	2.64448	10.0034	6.31972	14.194
	2.64448	10.0034	6.31972	14.194
	2.63603	10.0034	6.31972	14.194
	2.63603	9.96961	6.31972	14.194
	2.63603	9.96961	6.29438	14.194
	2.63603	9.96961	6.28593	14.194
	2.63603	9.96961	6.28593	14.194
	2.63603	9.96961	6.28593	14.194
	2.63603	9.96961	6.28593	14.194
	2.63603	9.96961	6.28593	14.194
	2.63603	9.96961	6.1423	14.194
	2.63603	9.96961	6.08315	14.194
	2.63603	9.96961	6.08315	14.0504
	2.63603	9.96961	6.07471	14.0419
	2.63603	9.96961	6.06626	14.0419
	2.63603	9.96961	6.06626	14.0251
	2.63603	9.93582	6.04936	13.9913
	2.63603	9.93582	6.01557	13.9828
	2.62758	9.93582	6.01557	13.9828
	2.59379	9.93582	6.01557	13.9744
	2.58534	9.93582	5.98177	13.9659
	2.58534	9.93582	5.98177	13.9575
	2.58534	9.93582	5.779	13.9575
	2.57689	9.93582	5.7452	13.9237
	2.56844	9.93582	5.7452	13.9237
	2.55999	9.93582	5.71141	13.9237
	2.50085	9.93582	5.71141	13.9237
	2.48395	9.93582	5.68606	13.9237
	2.46706	9.93582	5.67761	13.9237
	2.46706	9.93582	5.52553	13.9237
	2.43326	9.93582	5.50863	13.9237
	2.43326	9.93582	5.46639	13.9237
	2.43326	9.93582	5.44105	13.9237
	2.43326	9.93582	5.44105	13.9237
	2.43326	9.76684	5.44105	13.9237
	2.43326	9.73305	5.44105	13.9237
	2.43326	9.7077	5.44105	13.9068
	2.43326	9.69925	5.40725	13.8899
	2.43326	9.69925	5.40725	13.8899
	2.43326	9.69925	5.40725	13.8899
	2.43326	9.69925	5.40725	13.8899
	2.43326	9.69925	5.40725	13.8899
	2.43326	9.66546	5.37345	13.8899
	2.43326	9.66546	5.26362	13.8899
	2.43326	9.66546	5.13689	13.8899
	2.43326	9.66546	5.10309	13.8899
	2.43326	9.66546	5.10309	13.8899
	2.43326	9.66546	5.10309	13.8899
	2.43326	9.66546	5.10309	13.8899
	2.43326	9.66546	5.08619	13.8899
	2.43326	9.66546	5.07774	13.8307
	2.41636	9.66546	5.0693	13.6702
	2.41636	9.66546	5.0693	13.6533
	2.39947	9.66546	4.86652	13.6533
	2.39947	9.66546	4.84962	13.6533
	2.39947	9.66546	4.83273	13.6533
	2.39947	9.66546	4.83273	13.6533
	2.39947	9.66546	4.83273	13.6533
	2.39947	9.64011	4.83273	13.6533
	2.39947	9.64011	4.83273	13.6195
	2.39947	9.63166	4.79893	13.6195
	2.39947	9.63166	4.79893	13.6195
	2.39947	9.63166	4.79893	13.6195
	2.39947	9.63166	4.79893	13.6195
	2.39947	9.63166	4.79893	13.6195
	2.39947	9.63166	4.79893	13.6195
	2.39947	9.63166	4.79893	13.6195
	2.39947	9.63166	4.79893	13.6195
	2.39947	9.63166	4.79893	13.6195
	2.39947	9.63166	4.79048	13.6195
	2.39947	9.63166	4.76514	13.6195
	2.39947	9.63166	4.76514	13.6111
	2.39947	9.63166	4.62151	13.5857
	2.39947	9.63166	4.62151	13.5857
	2.39947	9.63166	4.56237	13.5857
	2.39947	9.63166	4.52857	13.5857
	2.39947	9.63166	4.52857	13.5857
	2.39947	9.63166	4.52857	13.5857
	2.39947	9.63166	4.52857	13.5857
	2.39947	9.63166	4.52857	13.5857
	2.39947	9.63166	4.49478	13.5857
	2.39947	9.57252	4.49478	13.5857
	2.36567	9.50493	4.49478	13.3745
	2.36567	9.48803	4.49478	13.3745
	2.36567	9.48803	4.49478	13.3491
	2.36567	9.48803	4.49478	13.3491
	2.36567	9.48803	4.46098	13.3154
	2.36567	9.48803	4.39339	13.3154
	2.36567	9.47958	4.3089	13.3154
	2.36567	9.47958	4.292	13.3154
	2.36567	9.42044	4.22441	13.3154
	2.36567	9.42044	4.22441	13.3154
	2.36567	9.40354	4.22441	13.3154
	2.36567	9.39509	4.22441	13.2815
	2.36567	9.39509	4.22441	13.2815
	2.36567	9.39509	4.22441	13.2815
	2.36567	9.39509	4.22441	13.2815
	2.36567	9.39509	4.19062	13.2815
	2.36567	9.39509	4.19062	13.2815
	2.36567	9.3613	4.19062	13.2815
	2.36567	9.3613	4.19062	13.2815
	2.36567	9.3613	4.19062	13.2815
	2.36567	9.3613	4.16527	13.2815
	2.36567	9.3613	4.16527	13.2815
	2.36567	9.3613	4.15682	13.2815
	2.36567	9.3613	4.02164	13.2815
	2.36567	9.3613	3.95405	13.2224
	2.36567	9.3613	3.95405	13.2055
	2.36567	9.3613	3.9456	13.1295
	2.36567	9.3613	3.9456	13.1295
	2.36567	9.3613	3.93715	13.0788
	2.36567	9.3613	3.92026	13.0788
	2.36567	9.3613	3.92026	13.045
	2.36567	9.3613	3.92026	13.045
	2.36567	9.3275	3.92026	13.045
	2.36567	9.3275	3.88646	13.045
	2.36567	9.3275	3.88646	13.045
	2.36567	9.3275	3.88646	13.045
	2.36567	9.3275	3.88646	13.045
	2.36567	9.3275	3.88646	13.0112
	2.36567	9.3275	3.88646	13.0112
	2.36567	9.3275	3.86956	13.0112
	2.36567	9.3275	3.85267	13.0112
	2.36567	9.3275	3.85267	13.0112
	2.36567	9.3275	3.85267	13.0112
	2.36567	9.3275	3.80197	13.0112
	2.36567	9.3275	3.78507	13.0112
	2.36567	9.3275	3.78507	13.0112
	2.36567	9.3275	3.72593	13.0112
	2.36567	9.3275	3.71748	12.9858
	2.36567	9.3275	3.71748	12.9858
	2.36567	9.3275	3.68369	12.9858
	2.36567	9.3275	3.64989	12.9774
	2.36567	9.3275	3.63299	12.9774
	2.36567	9.29371	3.63299	12.9774
	2.36567	9.19232	3.63299	12.9774
	2.36567	9.18387	3.6161	12.9774
	2.36567	9.12473	3.6161	12.9774
	2.36567	9.12473	3.6161	12.9774
	2.36567	9.12473	3.6161	12.9774
	2.36567	9.11628	3.5823	12.9774
	2.36567	9.11628	3.5823	12.9774
	2.36567	9.11628	3.57385	12.9774
	2.36567	9.11628	3.54851	12.9774
	2.36567	9.10783	3.54851	12.9098
	2.36567	9.10783	3.54851	12.9098
	2.36567	9.09094	3.54851	12.8338
	2.36567	9.09094	3.54851	12.8338
	2.36567	9.09094	3.49782	12.8084
	2.36567	9.09094	3.48936	12.7746
	2.36567	9.09094	3.47247	12.7746
	2.36567	9.09094	3.41333	12.7746
	2.36567	9.09094	3.34573	12.7408
	2.36567	9.09094	3.34573	12.7408
	2.36567	9.05714	3.34573	12.7408
	2.36567	9.05714	3.32884	12.7408
	2.36567	9.05714	3.31194	12.7408
	2.36567	9.05714	3.27815	12.7408
	2.36567	9.05714	3.27815	12.707
	2.36567	9.05714	3.27815	12.707
	2.36567	9.05714	3.27815	12.707
	2.36567	9.05714	3.27815	12.707
	2.36567	9.05714	3.27815	12.707
	2.36567	9.05714	3.27815	12.707
	2.36567	9.04869	3.2528	12.707
	2.36567	9.04869	3.2528	12.707
	2.35722	9.04024	3.24435	12.707
	2.35722	9.0318	3.24435	12.707
	2.34877	9.0318	3.24435	12.707
	2.34877	9.0318	3.24435	12.707
	2.34877	9.02335	3.10917	12.707
	2.33188	9.02335	3.10072	12.707
	2.33188	9.02335	3.04158	12.707
	2.33188	9.02335	3.03313	12.6817
	2.33188	9.02335	3.02468	12.6732
	2.33188	9.02335	3.02468	12.6732
	2.33188	9.02335	3.00778	12.6732
	2.33188	9.02335	3.00778	12.6732
	2.33188	9.02335	3.00778	12.6732
	2.33188	9.02335	3.00778	12.6732
	2.33188	9.02335	3.00778	12.6732
	2.33188	9.02335	2.97399	12.6732
	2.33188	9.02335	2.97399	12.6732
	2.33188	9.02335	2.97399	12.6732
	2.33188	9.02335	2.97399	12.6732
	2.28118	9.02335	2.97399	12.6732
	2.27273	9.02335	2.96554	12.6732
	2.27273	9.02335	2.96554	12.6732
	2.26429	9.02335	2.96554	12.6394
	2.26429	9.02335	2.95709	12.5972
	2.19669	9.02335	2.95709	12.5972
	2.19669	9.02335	2.94864	12.5972
	2.18825	9.02335	2.94019	12.5381
	2.17135	8.94731	2.94019	12.4705
	2.1629	8.94731	2.94019	12.4705
	2.1629	8.87972	2.94019	12.4367
	2.1629	8.78678	2.94019	12.4367
	2.13755	8.78678	2.94019	12.4367
	2.1291	8.78678	2.94019	12.4367
	2.1291	8.78678	2.88105	12.4029
	2.1291	8.78678	2.88105	12.4029
	2.1291	8.78678	2.88105	12.4029
	2.1291	8.75298	2.8726	12.4029
	2.1291	8.75298	2.81346	12.4029
	2.1291	8.75298	2.80501	12.4029
	2.1291	8.75298	2.79656	12.4029
	2.1291	8.75298	2.75432	12.4029
	2.1291	8.75298	2.72052	12.4029
	2.1291	8.75298	2.72052	12.4029
	2.1291	8.75298	2.72052	12.4029
	2.1291	8.75298	2.71207	12.4029
	2.1291	8.75298	2.71207	12.4029
	2.1291	8.75298	2.70362	12.4029
	2.12066	8.75298	2.70362	12.4029
	2.12066	8.75298	2.70362	12.386
	2.12066	8.75298	2.70362	12.3775
	2.11221	8.75298	2.70362	12.3691
	2.11221	8.72764	2.66983	12.3691
	2.11221	8.72764	2.66983	12.3691
	2.11221	8.71919	2.66983	12.3691
	2.11221	8.71919	2.66983	12.3691
	2.09531	8.71919	2.66983	12.3691
	2.09531	8.71919	2.66983	12.3691
	2.09531	8.71919	2.66983	12.3691
	2.09531	8.71919	2.65293	12.3691
	2.09531	8.71919	2.64448	12.3691
	2.09531	8.71919	2.64448	12.3691
	2.09531	8.71919	2.63603	12.3691
	2.09531	8.71919	2.63603	12.3691
	2.09531	8.71919	2.63603	12.3691
	2.09531	8.71919	2.63603	12.3099
	2.09531	8.71919	2.63603	12.293
	2.09531	8.71919	2.63603	12.293
	2.09531	8.71919	2.56844	12.2508
	2.09531	8.71919	2.56844	12.2255
	2.09531	8.71919	2.56844	12.1663
	2.09531	8.71919	2.56	12.1579
	2.09531	8.71919	2.5093	12.1494
	2.09531	8.71919	2.4924	12.1325
	2.09531	8.71919	2.4924	12.1325
	2.09531	8.71919	2.43326	12.1325
	2.09531	8.71919	2.43326	12.1325
	2.09531	8.71919	2.42481	12.1325
	2.09531	8.71919	2.42481	12.1325
	2.09531	8.71919	2.41637	12.1325
	2.09531	8.68539	2.41637	12.1325
	2.09531	8.64315	2.40792	12.0987
	2.09531	8.64315	2.40792	12.0987
	2.09531	8.64315	2.40792	12.0987
	2.09531	8.64315	2.39947	12.0987
	2.09531	8.57556	2.39947	12.0987
	2.09531	8.57556	2.36567	12.0987
	2.09531	8.56711	2.36567	12.0987
	2.09531	8.56711	2.36567	12.0987
	2.09531	8.51642	2.36567	12.0987
	2.09531	8.51642	2.36567	12.0987
	2.09531	8.49952	2.36567	12.0987
	2.09531	8.49952	2.36567	12.0987
	2.09531	8.49952	2.36567	12.0987
	2.09531	8.49107	2.34877	12.0987
	2.09531	8.48262	2.34877	12.0987
	2.09531	8.48262	2.34033	12.0734
	2.09531	8.48262	2.33188	12.0649
	2.09531	8.48262	2.33188	12.0649
	2.09531	8.44883	2.33188	12.0649
	2.09531	8.44883	2.33188	12.0649
	2.09531	8.44883	2.33188	12.0649
	2.09531	8.44883	2.33188	12.0649
	2.09531	8.44883	2.28963	12.0649
	2.09531	8.44883	2.28118	12.0649
	2.09531	8.44883	2.27273	12.0649
	2.09531	8.44883	2.27273	12.0649
	2.09531	8.44883	2.26428	12.0649
	2.09531	8.44883	2.26428	12.0649
	2.09531	8.44883	2.26428	12.0649
	2.09531	8.44883	2.26428	12.0649
	2.09531	8.44883	2.26428	11.9973
	2.09531	8.44883	2.19669	11.9889
	2.09531	8.44883	2.18825	11.9213
	2.09531	8.44883	2.18825	11.8537
	2.09531	8.42348	2.18825	11.8537
	2.09531	8.42348	2.1798	11.8368
	2.09531	8.41503	2.1291	11.8284
	2.09531	8.41503	2.1291	11.8284
	2.09531	8.41503	2.12066	11.8284
	2.09531	8.41503	2.12066	11.8284
	2.09531	8.41503	2.12066	11.7946
	2.09531	8.41503	2.11221	11.7946
	2.06151	8.41503	2.11221	11.7946
	2.06151	8.41503	2.11221	11.7946
	2.06151	8.41503	2.11221	11.7946
	2.06151	8.41503	2.11221	11.7946
	2.06151	8.41503	2.09531	11.7946
	2.06151	8.41503	2.09531	11.7946
	2.06151	8.41503	2.09531	11.7946
	2.06151	8.41503	2.09531	11.7946
	2.06151	8.41503	2.09531	11.7946
	2.06151	8.41503	2.09531	11.7946
	2.06151	8.41503	2.09531	11.7946
	2.06151	8.41503	2.06151	11.7946
	2.06151	8.41503	2.06151	11.7946
	2.06151	8.35589	2.04462	11.7946
	2.06151	8.35589	2.03617	11.7946
	2.06151	8.34744	2.03617	11.7692
	2.06151	8.34744	2.02772	11.7608
	2.06151	8.33899	2.02772	11.7608
	2.06151	8.33899	2.02772	11.7608
	2.06151	8.33899	2.02772	11.7608
	2.06151	8.33899	2.02772	11.7608
	2.06151	8.33899	2.02772	11.7608
	2.06151	8.2714	2.02772	11.7608
	2.06151	8.2714	2.02772	11.7608
	2.06151	8.2714	2.02772	11.7608
	2.06151	8.21226	2.02772	11.7608
	2.06151	8.19536	2.02772	11.7608
	2.06151	8.19536	2.02772	11.7608
	2.06151	8.18691	2.02772	11.7608
	2.06151	8.18691	1.97703	11.7608
	2.06151	8.17846	1.97703	11.7608
	2.06151	8.17846	1.96858	11.7608
	2.06151	8.17846	1.96013	11.7608
	2.06151	8.17846	1.96013	11.727
	2.06151	8.17846	1.95168	11.6847
	2.06151	8.17846	1.95168	11.634
	2.05306	8.14467	1.95168	11.634
	2.04462	8.14467	1.95168	11.6256
	2.03617	8.14467	1.90943	11.6171
	2.03617	8.14467	1.90099	11.6087
	2.03617	8.14467	1.89254	11.558
	2.03617	8.14467	1.89254	11.558
	2.02772	8.14467	1.89254	11.5411
	2.02772	8.14467	1.88409	11.5242
	2.02772	8.14467	1.88409	11.5242
	2.02772	8.14467	1.88409	11.5242
	2.02772	8.14467	1.88409	11.5242
	2.02772	8.14467	1.87564	11.5242
	2.02772	8.14467	1.87564	11.5242
	2.02772	8.14467	1.87564	11.4904
	2.02772	8.14467	1.82495	11.4904
	2.02772	8.14467	1.82495	11.4904
	1.97703	8.14467	1.82495	11.4904
	1.97703	8.14467	1.82495	11.4904
	1.96858	8.14467	1.82495	11.4904
	1.96858	8.14467	1.82495	11.4904
	1.96013	8.14467	1.8165	11.4904
	1.96013	8.14467	1.8165	11.4904
	1.96013	8.14467	1.80805	11.4904
	1.96013	8.14467	1.80805	11.4904
	1.96013	8.14467	1.80805	11.4904
	1.95168	8.11087	1.79115	11.4904
	1.90099	8.11087	1.79115	11.4904
	1.89254	8.11087	1.79115	11.4904
	1.89254	8.11087	1.79115	11.4566
	1.89254	8.11087	1.79115	11.4566
	1.89254	8.11087	1.75735	11.4566
	1.88409	8.11087	1.75735	11.4566
	1.88409	8.11087	1.75735	11.4566
	1.88409	8.11087	1.75735	11.4566
	1.88409	8.11087	1.75735	11.4566
	1.85874	8.11087	1.75735	11.4566
	1.85874	8.11087	1.75735	11.4566
	1.85874	8.11087	1.75735	11.4566
	1.82495	8.11087	1.75735	11.4566
	1.82495	8.11087	1.75735	11.4566
	1.82495	8.11087	1.75735	11.4566
	1.82495	8.07708	1.75735	11.4566
	1.82495	8.07708	1.75735	11.4566
	1.82495	8.05173	1.75735	11.389
	1.82495	8.05173	1.75735	11.313
	1.82495	8.04328	1.75735	11.313
	1.82495	8.04328	1.75735	11.3045
	1.82495	7.96724	1.75735	11.2369
	1.82495	7.96724	1.75735	11.22
	1.82495	7.9081	1.75735	11.22
	1.82495	7.9081	1.75735	11.22
	1.82495	7.9081	1.74046	11.22
	1.82495	7.9081	1.74046	11.22
	1.82495	7.89965	1.74046	11.22
	1.82495	7.89965	1.73201	11.22
	1.82495	7.8912	1.73201	11.22
	1.82495	7.8912	1.73201	11.22
	1.82495	7.8912	1.73201	11.22
	1.82495	7.88275	1.73201	11.1862
	1.82495	7.88275	1.73201	11.1862
	1.82495	7.87431	1.73201	11.1862
	1.82495	7.87431	1.73201	11.1862
	1.82495	7.87431	1.73201	11.1862
	1.82495	7.87431	1.72356	11.1862
	1.82495	7.87431	1.72356	11.1862
	1.82495	7.87431	1.68132	11.1862
	1.82495	7.87431	1.67287	11.1862
	1.82495	7.87431	1.66442	11.1862
	1.82495	7.87431	1.66442	11.1609
	1.82495	7.87431	1.65597	11.1524
	1.82495	7.84051	1.65597	11.1524
	1.82495	7.84051	1.64752	11.1524
	1.82495	7.84051	1.64752	11.1524
	1.82495	7.84051	1.64752	11.1524
	1.82495	7.84051	1.59683	11.1524
	1.82495	7.84051	1.59683	11.1524
	1.82495	7.84051	1.59683	11.1524
	1.82495	7.84051	1.58838	11.1524
	1.82495	7.84051	1.58838	11.1524
	1.82495	7.84051	1.58838	11.1524
	1.82495	7.84051	1.58838	11.1524
	1.82495	7.84051	1.58838	11.1524
	1.82495	7.84051	1.58838	11.1524
	1.82495	7.84051	1.57993	11.1524
	1.82495	7.84051	1.57993	11.0849
	1.82495	7.84051	1.57993	10.9497
	1.82495	7.84051	1.57993	10.9412
	1.82495	7.84051	1.57993	10.9412
	1.82495	7.82361	1.57993	10.9328
	1.8165	7.80672	1.57993	10.9159
	1.8165	7.80672	1.57993	10.9159
	1.80805	7.80672	1.57148	10.9159
	1.80805	7.80672	1.57148	10.9159
	1.80805	7.80672	1.57148	10.9159
	1.7996	7.80672	1.57148	10.9159
	1.79115	7.80672	1.56303	10.9159
	1.79115	7.80672	1.56303	10.9159
	1.79115	7.80672	1.55459	10.9159
	1.79115	7.80672	1.55459	10.8821
	1.79115	7.80672	1.52924	10.8821
	1.79115	7.80672	1.52079	10.8821
	1.79115	7.80672	1.52079	10.8821
	1.79115	7.80672	1.51234	10.8821
	1.79115	7.80672	1.51234	10.8821
	1.79115	7.80672	1.51234	10.8821
	1.79115	7.80672	1.51234	10.8821
	1.79115	7.77292	1.51234	10.8821
	1.79115	7.77292	1.51234	10.8821
	1.79115	7.77292	1.51234	10.8821
	1.79115	7.76447	1.50389	10.8821
	1.79115	7.67998	1.50389	10.8821
	1.79115	7.64619	1.50389	10.8821
	1.79115	7.64619	1.50389	10.8821
	1.79115	7.61239	1.50389	10.8821
	1.79115	7.61239	1.50389	10.8567
	1.79115	7.60394	1.50389	10.8567
	1.79115	7.60394	1.50389	10.8483
	1.79115	7.59549	1.50389	10.8483
	1.79115	7.59549	1.49544	10.8483
	1.79115	7.5786	1.49544	10.8483
	1.79115	7.57015	1.49544	10.8483
	1.79115	7.57015	1.49544	10.8483
	1.79115	7.57015	1.49544	10.8483
	1.79115	7.57015	1.49544	10.8483
	1.79115	7.57015	1.48699	10.8483
	1.79115	7.57015	1.48699	10.8483
	1.79115	7.57015	1.48699	10.8483
	1.79115	7.57015	1.48699	10.8483
	1.79115	7.53635	1.48699	10.8483
	1.79115	7.53635	1.48699	10.8483
	1.79115	7.53635	1.48699	10.8483
	1.79115	7.53635	1.48699	10.8483
	1.79115	7.53635	1.48699	10.7807
	1.79115	7.53635	1.48699	10.7722
	1.79115	7.53635	1.48699	10.7131
	1.79115	7.53635	1.48699	10.6455
	1.79115	7.53635	1.48699	10.6286
	1.79115	7.53635	1.48699	10.6117
	1.79115	7.53635	1.48699	10.6117
	1.79115	7.53635	1.48699	10.6117
	1.79115	7.53635	1.48699	10.6117
	1.79115	7.53635	1.48699	10.6117
	1.79115	7.53635	1.48699	10.6117
	1.79115	7.53635	1.48699	10.6117
	1.79115	7.53635	1.48699	10.5779
	1.79115	7.53635	1.48699	10.5779
	1.79115	7.53635	1.48699	10.5779
	1.79115	7.53635	1.48699	10.5779
	1.79115	7.53635	1.48699	10.5779
	1.75736	7.53635	1.48699	10.5779
	1.75736	7.53635	1.4532	10.5779
	1.75736	7.51101	1.4532	10.5779
	1.75736	7.51101	1.4532	10.5779
	1.75736	7.50256	1.4532	10.5779
	1.75736	7.50256	1.4532	10.5779
	1.75736	7.50256	1.4532	10.5779
	1.75736	7.50256	1.4532	10.5779
	1.75736	7.50256	1.4532	10.5779
	1.75736	7.50256	1.4532	10.5779
	1.75736	7.50256	1.4532	10.5779
	1.75736	7.50256	1.44475	10.5779
	1.75736	7.50256	1.44475	10.5779
	1.75736	7.50256	1.4363	10.5779
	1.75736	7.50256	1.4363	10.5526
	1.75736	7.50256	1.4363	10.5441
	1.75736	7.50256	1.42785	10.5441
	1.75736	7.50256	1.42785	10.5441
	1.75736	7.50256	1.42785	10.5441
	1.75736	7.50256	1.42785	10.5441
	1.75736	7.50256	1.42785	10.5441
	1.75736	7.46876	1.42785	10.5441
	1.75736	7.43497	1.42785	10.5441
	1.75736	7.43497	1.42785	10.5441
	1.75736	7.42652	1.4194	10.5441
	1.75736	7.36738	1.4194	10.5441
	1.75736	7.35048	1.4194	10.5441
	1.75736	7.29979	1.4194	10.5441
	1.75736	7.29979	1.4194	10.5441
	1.75736	7.29134	1.4194	10.5441
	1.75736	7.29134	1.4194	10.5441
	1.75736	7.29134	1.4194	10.5441
	1.75736	7.29134	1.4194	10.5441
	1.75736	7.28289	1.4194	10.5441
	1.75736	7.28289	1.4194	10.5441
	1.75736	7.26599	1.4194	10.4681
	1.75736	7.26599	1.4194	10.4005
	1.75736	7.26599	1.4194	10.4005
	1.75736	7.26599	1.37716	10.3921
	1.75736	7.26599	1.37716	10.3921
	1.75736	7.26599	1.36871	10.3414
	1.75736	7.26599	1.36871	10.3414
	1.75736	7.23219	1.36871	10.3414
	1.75736	7.23219	1.36871	10.3329
	1.75736	7.23219	1.36871	10.3245
	1.75736	7.23219	1.36026	10.316
	1.75736	7.23219	1.36026	10.316
	1.75736	7.23219	1.36026	10.3076
	1.75736	7.23219	1.36026	10.3076
	1.75736	7.23219	1.36026	10.3076
	1.75736	7.23219	1.36026	10.3076
	1.75736	7.23219	1.36026	10.3076
	1.75736	7.23219	1.36026	10.3076
	1.75736	7.23219	1.36026	10.3076
	1.75736	7.23219	1.36026	10.3076
	1.75736	7.23219	1.36026	10.3076
	1.75736	7.23219	1.35181	10.2738
	1.75736	7.23219	1.35181	10.2738
	1.75736	7.23219	1.35181	10.2738
	1.75736	7.23219	1.35181	10.2738
	1.75736	7.23219	1.34336	10.2738
	1.75736	7.20685	1.34336	10.2738
	1.75736	7.1984	1.34336	10.2738
	1.75736	7.1984	1.34336	10.2738
	1.75736	7.1984	1.34336	10.2738
	1.75736	7.1984	1.29267	10.2738
	1.75736	7.1984	1.28422	10.2738
	1.75736	7.1984	1.28422	10.2738
	1.75736	7.1984	1.28422	10.2738
	1.75736	7.1984	1.28422	10.2738
	1.75736	7.1984	1.28422	10.2738
	1.74891	7.1984	1.28422	10.2738
	1.74891	7.1984	1.27577	10.2738
	1.74046	7.1984	1.27577	10.2738
	1.74046	7.1984	1.27577	10.2484
	1.72356	7.1984	1.27577	10.2484
	1.72356	7.1984	1.27577	10.2484
	1.72356	7.1984	1.27577	10.2484
	1.72356	7.1984	1.27577	10.24
	1.72356	7.1984	1.27577	10.24
	1.72356	7.1984	1.27577	10.24
	1.72356	7.1984	1.27577	10.24
	1.72356	7.1984	1.27577	10.24
	1.72356	7.1984	1.27577	10.24
	1.72356	7.1984	1.27577	10.24
	1.72356	7.1984	1.26732	10.24
	1.72356	7.1984	1.26732	10.24
	1.72356	7.1984	1.26732	10.24
	1.72356	7.1984	1.26732	10.24
	1.72356	7.13926	1.26732	10.24
	1.72356	7.13926	1.25043	10.24
	1.72356	6.99563	1.22508	10.24
	1.72356	6.99563	1.21663	10.24
	1.72356	6.97873	1.21663	10.24
	1.72356	6.97873	1.21663	10.24
	1.72356	6.97873	1.21663	10.24
	1.72356	6.97028	1.21663	10.24
	1.72356	6.96183	1.21663	10.24
	1.72356	6.96183	1.21663	10.24
	1.72356	6.96183	1.21663	10.24
	1.72356	6.96183	1.21663	10.24
	1.72356	6.96183	1.21663	10.1724
	1.71511	6.96183	1.21663	10.1048
	1.67287	6.96183	1.21663	10.0372
	1.67287	6.96183	1.21663	10.0034
	1.67287	6.96183	1.21663	10.0034
	1.66442	6.96183	1.21663	10.0034
	1.65597	6.96183	1.21663	10.0034
	1.65597	6.96183	1.20818	10.0034
	1.65597	6.96183	1.20818	10.0034
	1.65597	6.92804	1.20818	10.0034
	1.65597	6.92804	1.20818	10.0034
	1.65597	6.92804	1.20818	10.0034
	1.65597	6.92804	1.20818	9.96961
	1.60528	6.92804	1.20818	9.96961
	1.58838	6.92804	1.20818	9.96961
	1.58838	6.92804	1.20818	9.96961
	1.57993	6.92804	1.20818	9.96961
	1.57993	6.92804	1.19973	9.96961
	1.57993	6.92804	1.19973	9.96961
	1.57993	6.92804	1.19973	9.96961
	1.57148	6.92804	1.19973	9.96961
	1.55458	6.92804	1.19973	9.96961
	1.55458	6.92804	1.19973	9.96961
	1.55458	6.92804	1.19973	9.96961
	1.55458	6.92804	1.19973	9.96961
	1.55458	6.92804	1.19973	9.96961
	1.55458	6.92804	1.19973	9.96961
	1.55458	6.92804	1.19973	9.96961
	1.55458	6.92804	1.19973	9.96961
	1.55458	6.92804	1.19973	9.93582
	1.52079	6.92804	1.19973	9.93582
	1.52079	6.92804	1.19973	9.93582
	1.52079	6.91114	1.19128	9.93582
	1.52079	6.91114	1.19128	9.93582
	1.52079	6.91114	1.19128	9.93582
	1.52079	6.91114	1.19128	9.93582
	1.52079	6.90269	1.19128	9.93582
	1.52079	6.89424	1.18284	9.93582
	1.52079	6.89424	1.18284	9.93582
	1.52079	6.89424	1.18284	9.93582
	1.52079	6.89424	1.18284	9.93582
	1.52079	6.89424	1.18284	9.93582
	1.52079	6.89424	1.18284	9.93582
	1.52079	6.89424	1.18284	9.93582
	1.52079	6.89424	1.18284	9.93582
	1.52079	6.89424	1.14904	9.93582
	1.52079	6.89424	1.14904	9.88513
	1.52079	6.89424	1.14904	9.87668
	1.52079	6.89424	1.14904	9.87668
	1.52079	6.89424	1.14904	9.80064
	1.52079	6.89424	1.14904	9.80064
	1.52079	6.89424	1.14904	9.69925
	1.52079	6.89424	1.14904	9.69925
	1.52079	6.89424	1.14904	9.69925
	1.52079	6.89424	1.14904	9.69925
	1.52079	6.89424	1.14904	9.69925
	1.52079	6.89424	1.14904	9.69925
	1.52079	6.89424	1.14904	9.69925
	1.52079	6.89424	1.14904	9.69925
	1.51234	6.89424	1.14904	9.69925
	1.50389	6.89424	1.14904	9.66546
	1.50389	6.86045	1.14904	9.66546
	1.50389	6.86045	1.14904	9.66546
	1.50389	6.86045	1.14904	9.66546
	1.49544	6.8351	1.14904	9.66546
	1.49544	6.8351	1.14904	9.66546
	1.48699	6.82665	1.14904	9.66546
	1.48699	6.82665	1.14904	9.66546
	1.48699	6.82665	1.14904	9.66546
	1.48699	6.82665	1.14904	9.66546
	1.48699	6.8182	1.14904	9.66546
	1.48699	6.8182	1.14904	9.66546
	1.48699	6.75061	1.14904	9.64856
	1.48699	6.75061	1.14904	9.64011
	1.48699	6.69147	1.14904	9.63166
	1.48699	6.69147	1.14904	9.63166
	1.48699	6.67457	1.14904	9.63166
	1.48699	6.67457	1.14904	9.63166
	1.48699	6.65767	1.14904	9.63166
	1.48699	6.65767	1.14904	9.63166
	1.48699	6.65767	1.14904	9.63166
	1.48699	6.65767	1.14904	9.63166
	1.48699	6.65767	1.14904	9.63166
	1.48699	6.65767	1.14904	9.63166
	1.48699	6.65767	1.14904	9.63166
	1.48699	6.65767	1.14904	9.63166
	1.48699	6.65767	1.14904	9.63166
	1.48699	6.65767	1.14904	9.63166
	1.48699	6.65767	1.14904	9.63166
	1.48699	6.65767	1.14904	9.63166
	1.48699	6.65767	1.14904	9.63166
	1.48699	6.62388	1.14904	9.63166
	1.48699	6.62388	1.14904	9.63166
	1.48699	6.62388	1.14904	9.59787
	1.48699	6.62388	1.14904	9.57252
	1.48699	6.62388	1.14904	9.57252
	1.48699	6.62388	1.14904	9.57252
	1.48699	6.62388	1.14904	9.56407
	1.48699	6.62388	1.14904	9.56407
	1.48699	6.62388	1.14904	9.56407
	1.48699	6.62388	1.14904	9.55562
	1.48699	6.62388	1.14904	9.42889
	1.48699	6.62388	1.14904	9.42889
	1.48699	6.62388	1.14059	9.41199
	1.48699	6.62388	1.14059	9.41199
	1.48699	6.62388	1.14059	9.39509
	1.48699	6.62388	1.14059	9.39509
	1.48699	6.62388	1.14059	9.39509
	1.48699	6.62388	1.13214	9.39509
	1.48699	6.62388	1.13214	9.39509
	1.48699	6.62388	1.13214	9.39509
	1.48699	6.62388	1.13214	9.39509
	1.48699	6.62388	1.13214	9.39509
	1.48699	6.62388	1.13214	9.39509
	1.48699	6.62388	1.13214	9.39509
	1.48699	6.62388	1.13214	9.39509
	1.48699	6.62388	1.13214	9.3613
	1.48699	6.62388	1.13214	9.3613
	1.48699	6.62388	1.12369	9.3613
	1.48699	6.62388	1.12369	9.3613
	1.48699	6.59008	1.12369	9.3613
	1.48699	6.59008	1.12369	9.3613
	1.48699	6.59008	1.12369	9.3613
	1.48699	6.59008	1.12369	9.3613
	1.48699	6.59008	1.12369	9.3613
	1.48699	6.59008	1.12369	9.3613
	1.48699	6.59008	1.11524	9.3613
	1.48699	6.59008	1.11524	9.3613
	1.48699	6.59008	1.11524	9.3613
	1.48699	6.59008	1.11524	9.3613
	1.48699	6.59008	1.11524	9.3613
	1.48699	6.59008	1.11524	9.3613
	1.48699	6.59008	1.11524	9.3613
	1.48699	6.59008	1.11524	9.3444
	1.48699	6.59008	1.073	9.3444
	1.48699	6.59008	1.073	9.33595
	1.48699	6.59008	1.06455	9.3275
	1.48699	6.59008	1.06455	9.3275
	1.48699	6.59008	1.06455	9.3275
	1.48699	6.59008	1.0561	9.3275
	1.48699	6.59008	1.0561	9.3275
	1.48699	6.59008	1.0561	9.3275
	1.48699	6.59008	1.0561	9.3275
	1.48699	6.59008	1.0561	9.3275
	1.48699	6.59008	1.0561	9.3275
	1.48699	6.59008	1.0561	9.3275
	1.48699	6.53939	1.0561	9.3275
	1.48699	6.53094	1.0561	9.3275
	1.48699	6.53094	1.0561	9.3275
	1.48699	6.52249	1.0561	9.3275
	1.48699	6.52249	1.04765	9.3275
	1.48699	6.46335	1.04765	9.3275
	1.48699	6.44645	1.04765	9.3275
	1.48699	6.43801	1.04765	9.26836
	1.48699	6.43801	1.04765	9.26836
	1.48699	6.42956	1.04765	9.20077
	1.48699	6.42111	1.04765	9.20077
	1.48699	6.38731	1.04765	9.19232
	1.48699	6.38731	1.04765	9.18387
	1.48699	6.38731	1.04765	9.17542
	1.48699	6.38731	1.04765	9.16698
	1.48699	6.37886	1.04765	9.12473
	1.48699	6.37886	1.04765	9.12473
	1.48699	6.36197	1.03921	9.12473
	1.48699	6.36197	1.03921	9.11628
	1.48699	6.36197	1.03921	9.11628
	1.4532	6.36197	1.03921	9.09939
	1.4532	6.35352	1.03921	9.09939
	1.4532	6.35352	1.03921	9.09094
	1.4532	6.35352	1.03921	9.09094
	1.4532	6.35352	1.03921	9.09094
	1.4532	6.35352	1.03076	9.09094
	1.4532	6.35352	0.98851	9.09094
	1.4532	6.35352	0.98851	9.09094
	1.4532	6.35352	0.98851	9.09094
	1.4532	6.35352	0.98851	9.09094
	1.4532	6.35352	0.98851	9.09094
	1.4532	6.35352	0.98851	9.09094
	1.4532	6.35352	0.98006	9.09094
	1.4532	6.35352	0.98006	9.09094
	1.4532	6.31972	0.98006	9.05714
	1.4532	6.31972	0.98006	9.05714
	1.4532	6.31972	0.98006	9.05714
	1.4532	6.31972	0.98006	9.05714
	1.4532	6.31972	0.98006	9.05714
	1.4532	6.31972	0.98006	9.05714
	1.4532	6.31972	0.98006	9.05714
	1.4532	6.31972	0.98006	9.05714
	1.4532	6.31972	0.97161	9.05714
	1.4532	6.31972	0.97161	9.05714
	1.4532	6.31972	0.97161	9.05714
	1.4532	6.31972	0.97161	9.05714
	1.4532	6.31972	0.97161	9.05714
	1.4532	6.31972	0.97161	9.05714
	1.4532	6.31972	0.97161	9.05714
	1.4532	6.31972	0.97161	9.05714
	1.4532	6.31972	0.97161	9.05714
	1.4532	6.31972	0.97161	9.05714
	1.4532	6.31972	0.97161	9.05714
	1.4532	6.31972	0.97161	9.05714
	1.4532	6.31972	0.97161	9.05714
	1.4532	6.31972	0.97161	9.05714
	1.4532	6.31972	0.97161	9.02335
	1.4532	6.31972	0.97161	9.02335
	1.4532	6.31972	0.97161	9.02335
	1.4532	6.31972	0.96317	9.02335
	1.4532	6.31972	0.96317	9.02335
	1.4532	6.31972	0.96317	9.02335
	1.4532	6.31972	0.96317	9.02335
	1.4532	6.31972	0.96317	9.02335
	1.4532	6.28593	0.96317	9.02335
	1.4532	6.28593	0.96317	9.02335
	1.4532	6.28593	0.96317	9.02335
	1.4532	6.28593	0.96317	9.02335
	1.4532	6.28593	0.96317	9.02335
	1.4532	6.28593	0.96317	9.02335
	1.4532	6.28593	0.96317	8.9811
	1.4532	6.28593	0.92092	8.95576
	1.4532	6.28593	0.91247	8.95576
	1.4532	6.28593	0.91247	8.89661
	1.4532	6.28593	0.91247	8.86282
	1.4532	6.28593	0.90403	8.82057
	1.4532	6.28593	0.90403	8.82057
	1.4532	6.28593	0.90403	8.82057
	1.4532	6.28593	0.90403	8.80368
	1.4532	6.28593	0.90403	8.80368
	1.4532	6.28593	0.90403	8.79523
	1.4532	6.28593	0.90403	8.78678
	1.4532	6.28593	0.90403	8.78678
	1.44475	6.28593	0.90403	8.78678
	1.4363	6.28593	0.90403	8.78678
	1.4363	6.28593	0.90403	8.78678
	1.4363	6.28593	0.90403	8.78678
	1.4363	6.28593	0.90403	8.78678
	1.4363	6.28593	0.90403	8.78678
	1.4363	6.28593	0.90403	8.75298
	1.42785	6.28593	0.90403	8.75298
	1.42785	6.28593	0.90403	8.75298
	1.42785	6.28593	0.90403	8.75298
	1.42785	6.20144	0.90403	8.75298
	1.4194	6.15919	0.90403	8.75298
	1.4194	6.15919	0.90403	8.75298
	1.4194	6.13385	0.90403	8.75298
	1.4194	6.13385	0.90403	8.75298
	1.4194	6.08315	0.90403	8.75298
	1.4194	6.08315	0.90403	8.75298
	1.4194	6.08315	0.90403	8.75298
	1.4194	6.08315	0.90403	8.75298
	1.4194	6.08315	0.90403	8.75298
	1.4194	6.06626	0.89558	8.75298
	1.4194	6.06626	0.89558	8.75298
	1.4194	6.05781	0.89558	8.75298
	1.4194	6.04936	0.89558	8.75298
	1.4194	6.04936	0.89558	8.75298
	1.4194	6.04936	0.89558	8.75298
	1.4194	6.04936	0.89558	8.75298
	1.4194	6.04936	0.89558	8.75298
	1.4194	6.04936	0.89558	8.75298
	1.4194	6.04936	0.89558	8.75298
	1.4194	6.04936	0.89558	8.75298
	1.4194	6.04936	0.89558	8.74454
	1.4194	6.04936	0.89558	8.71919
	1.4194	6.04936	0.89558	8.71919
	1.4194	6.04936	0.89558	8.71919
	1.4194	6.04936	0.89558	8.71919
	1.4194	6.04936	0.89558	8.71919
	1.4194	6.04936	0.89558	8.71919
	1.4194	6.04936	0.89558	8.71919
	1.4194	6.04936	0.89558	8.71919
	1.4194	6.04936	0.89558	8.71919
	1.4194	6.04936	0.89558	8.71919
	1.4194	6.01556	0.89558	8.71919
	1.4194	6.01556	0.89558	8.71919
	1.4194	6.01556	0.89558	8.71919
	1.4194	6.01556	0.89558	8.71919
	1.4194	6.01556	0.89558	8.71919
	1.4194	6.01556	0.89558	8.71919
	1.4194	6.01556	0.89558	8.71919
	1.4194	6.01556	0.89558	8.71919
	1.4194	6.01556	0.89558	8.71919
	1.4194	6.01556	0.88713	8.71919
	1.4194	6.01556	0.88713	8.71919
	1.4194	6.01556	0.88713	8.71919
	1.4194	6.01556	0.88713	8.71919
	1.4194	6.01556	0.88713	8.66005
	1.4194	6.01556	0.88713	8.6516
	1.4194	6.01556	0.88713	8.6516
	1.4194	6.01556	0.88713	8.58401
	1.4194	6.01556	0.88713	8.57556
	1.4194	6.01556	0.88713	8.51642
	1.4194	6.01556	0.88713	8.51642
	1.4194	6.01556	0.88713	8.51642
	1.4194	6.01556	0.88713	8.50797
	1.4194	6.01556	0.83643	8.50797
	1.4194	5.98177	0.83643	8.49952
	1.4194	5.98177	0.83643	8.49107
	1.4194	5.98177	0.83643	8.48262
	1.4194	5.98177	0.83643	8.48262
	1.4194	5.98177	0.83643	8.48262
	1.4194	5.98177	0.83643	8.48262
	1.4194	5.98177	0.83643	8.48262
	1.4194	5.98177	0.83643	8.48262
	1.4194	5.98177	0.83643	8.48262
	1.4194	5.98177	0.83643	8.48262
	1.4194	5.98177	0.82798	8.48262
	1.4194	5.98177	0.82798	8.48262
	1.4194	5.98177	0.82798	8.44883
	1.4194	5.98177	0.82798	8.44883
	1.4194	5.98177	0.82798	8.44883
	1.4194	5.98177	0.82798	8.44883
	1.37716	5.98177	0.82798	8.44883
	1.37716	5.98177	0.82798	8.44883
	1.36871	5.98177	0.82798	8.44883
	1.36871	5.98177	0.82798	8.44883
	1.36026	5.98177	0.82798	8.44883
	1.36026	5.98177	0.82798	8.44883
	1.36026	5.98177	0.82798	8.44883
	1.36026	5.98177	0.82798	8.44883
	1.36026	5.98177	0.82798	8.44883
	1.36026	5.98177	0.82798	8.44883
	1.35181	5.91418	0.82798	8.44883
	1.35181	5.91418	0.81954	8.44883
	1.35181	5.91418	0.81954	8.44883
	1.35181	5.83814	0.81954	8.44883
	1.29267	5.83814	0.81954	8.44883
	1.29267	5.83814	0.81954	8.44883
	1.29267	5.779	0.81954	8.44883
	1.29267	5.779	0.81954	8.44883
	1.28422	5.77055	0.81954	8.44883
	1.28422	5.77055	0.81954	8.44038
	1.28422	5.75365	0.81954	8.43193
	1.28422	5.7452	0.81954	8.42348
	1.27577	5.7452	0.81954	8.41503
	1.27577	5.7452	0.81954	8.41503
	1.27577	5.7452	0.81954	8.41503
	1.27577	5.7452	0.81954	8.41503
	1.27577	5.7452	0.81954	8.41503
	1.27577	5.7452	0.81954	8.41503
	1.26732	5.7452	0.81954	8.41503
	1.26732	5.7452	0.81954	8.41503
	1.26732	5.7452	0.81954	8.41503
	1.22508	5.7452	0.81954	8.41503
	1.21663	5.7452	0.81954	8.41503
	1.21663	5.7452	0.81954	8.41503
	1.21663	5.7452	0.81954	8.41503
	1.21663	5.7452	0.81954	8.41503
	1.21663	5.7452	0.81954	8.41503
	1.21663	5.7452	0.81954	8.41503
	1.21663	5.7452	0.81109	8.41503
	1.21663	5.7452	0.81109	8.41503
	1.21663	5.7452	0.81109	8.41503
	1.21663	5.71141	0.81109	8.41503
	1.21663	5.71141	0.81109	8.41503
	1.21663	5.71141	0.81109	8.41503
	1.21663	5.71141	0.81109	8.41503
	1.21663	5.71141	0.81109	8.41503
	1.21663	5.71141	0.81109	8.41503
	1.21663	5.71141	0.81109	8.41503
	1.21663	5.71141	0.81109	8.41503
	1.21663	5.71141	0.81109	8.41503
	1.21663	5.71141	0.81109	8.41503
	1.21663	5.71141	0.81109	8.41503
	1.21663	5.71141	0.81109	8.41503
	1.21663	5.71141	0.80264	8.41503
	1.21663	5.71141	0.76039	8.41503
	1.21663	5.71141	0.76039	8.41503
	1.21663	5.71141	0.76039	8.41503
	1.21663	5.71141	0.76039	8.40658
	1.21663	5.71141	0.76039	8.35589
	1.21663	5.71141	0.76039	8.26295
	1.21663	5.71141	0.76039	8.26295
	1.21663	5.71141	0.76039	8.21226
	1.21663	5.71141	0.75194	8.21226
	1.21663	5.71141	0.75194	8.19536
	1.21663	5.71141	0.75194	8.17846
	1.21663	5.71141	0.75194	8.17846
	1.21663	5.71141	0.75194	8.17846
	1.21663	5.71141	0.75194	8.17846
	1.21663	5.71141	0.75194	8.17846
	1.21663	5.67761	0.75194	8.17846
	1.21663	5.67761	0.75194	8.17846
	1.21663	5.67761	0.75194	8.17846
	1.21663	5.67761	0.75194	8.17846
	1.21663	5.67761	0.75194	8.17846
	1.21663	5.67761	0.75194	8.17846
	1.21663	5.67761	0.75194	8.17846
	1.21663	5.67761	0.75194	8.17846
	1.21663	5.67761	0.75194	8.17846
	1.21663	5.67761	0.75194	8.17846
	1.21663	5.67761	0.75194	8.17846
	1.21663	5.67761	0.75194	8.14467
	1.21663	5.67761	0.7435	8.14467
	1.21663	5.67761	0.7435	8.14467
	1.21663	5.67761	0.7435	8.14467
	1.21663	5.67761	0.7435	8.14467
	1.21663	5.67761	0.7435	8.14467
	1.21663	5.67761	0.7435	8.14467
	1.21663	5.67761	0.7435	8.14467
	1.21663	5.67761	0.7435	8.14467
	1.21663	5.67761	0.7435	8.14467
	1.21663	5.67761	0.7435	8.14467
	1.21663	5.67761	0.7435	8.14467
	1.20818	5.67761	0.7435	8.14467
	1.20818	5.67761	0.7435	8.14467
	1.20818	5.67761	0.7435	8.14467
	1.20818	5.67761	0.7435	8.14467
	1.20818	5.67761	0.7435	8.14467
	1.20818	5.67761	0.7435	8.14467
	1.20818	5.67761	0.7435	8.14467
	1.20818	5.67761	0.7435	8.14467
	1.19973	5.64382	0.73505	8.14467
	1.19973	5.64382	0.73505	8.14467
	1.19973	5.64382	0.73505	8.14467
	1.19973	5.60157	0.73505	8.14467
	1.19973	5.53398	0.73505	8.14467
	1.19973	5.53398	0.73505	8.14467
	1.19128	5.53398	0.73505	8.11932
	1.19128	5.53398	0.73505	8.11932
	1.19128	5.53398	0.73505	8.11087
	1.19128	5.52553	0.73505	8.11087
	1.19128	5.52553	0.73505	8.11087
	1.18284	5.47484	0.73505	8.11087
	1.18284	5.47484	0.73505	8.11087
	1.18284	5.47484	0.73505	8.11087
	1.18284	5.47484	0.6928	8.11087
	1.18284	5.47484	0.6928	8.11087
	1.18284	5.45794	0.68435	8.11087
	1.18284	5.45794	0.68435	8.11087
	1.18284	5.45794	0.68435	8.11087
	1.18284	5.44104	0.68435	8.11087
	1.18284	5.44104	0.68435	8.11087
	1.18284	5.44104	0.68435	8.11087
	1.18284	5.44104	0.68435	8.11087
	1.18284	5.44104	0.67591	8.11087
	1.18284	5.44104	0.67591	8.11087
	1.18284	5.44104	0.67591	8.11087
	1.18284	5.44104	0.67591	8.04328
	1.18284	5.44104	0.67591	7.9419
	1.18284	5.44104	0.67591	7.9081
	1.18284	5.44104	0.67591	7.9081
	1.18284	5.44104	0.67591	7.9081
	1.18284	5.44104	0.67591	7.8912
	1.18284	5.44104	0.67591	7.87431
	1.18284	5.44104	0.67591	7.87431
	1.18284	5.44104	0.67591	7.87431
	1.18284	5.44104	0.67591	7.87431
	1.18284	5.44104	0.67591	7.87431
	1.18284	5.44104	0.67591	7.87431
	1.18284	5.44104	0.67591	7.87431
	1.18284	5.44104	0.67591	7.87431
	1.18284	5.44104	0.67591	7.87431
	1.18284	5.40725	0.67591	7.87431
	1.18284	5.40725	0.67591	7.84051
	1.18284	5.40725	0.67591	7.84051
	1.18284	5.40725	0.67591	7.84051
	1.18284	5.40725	0.67591	7.84051
	1.18284	5.40725	0.67591	7.84051
	1.18284	5.40725	0.67591	7.84051
	1.18284	5.40725	0.67591	7.84051
	1.18284	5.40725	0.67591	7.84051
	1.18284	5.40725	0.67591	7.84051
	1.18284	5.40725	0.67591	7.84051
	1.18284	5.40725	0.67591	7.84051
	1.18284	5.40725	0.67591	7.84051
	1.18284	5.40725	0.67591	7.84051
	1.18284	5.40725	0.67591	7.84051
	1.18284	5.40725	0.67591	7.84051
	1.18284	5.40725	0.67591	7.84051
	1.18284	5.40725	0.67591	7.84051
	1.18284	5.40725	0.67591	7.84051
	1.18284	5.40725	0.66746	7.84051
	1.18284	5.40725	0.66746	7.84051
	1.18284	5.40725	0.66746	7.84051
	1.18284	5.40725	0.66746	7.84051
	1.18284	5.40725	0.66746	7.84051
	1.18284	5.40725	0.66746	7.84051
	1.18284	5.40725	0.66746	7.84051
	1.18284	5.40725	0.66746	7.83206
	1.18284	5.40725	0.66746	7.82361
	1.18284	5.40725	0.66746	7.81516
	1.18284	5.40725	0.66746	7.81516
	1.18284	5.40725	0.66746	7.80672
	1.18284	5.40725	0.66746	7.80672
	1.18284	5.40725	0.66746	7.80672
	1.18284	5.40725	0.66746	7.80672
	1.18284	5.40725	0.66746	7.80672
	1.18284	5.40725	0.66746	7.80672
	1.18284	5.40725	0.66746	7.80672
	1.18284	5.40725	0.66746	7.80672
	1.18284	5.3988	0.66746	7.80672
	1.18284	5.3819	0.65901	7.80672
	1.18284	5.37345	0.65901	7.80672
	1.18284	5.37345	0.65901	7.80672
	1.18284	5.37345	0.65901	7.80672
	1.18284	5.37345	0.65901	7.80672
	1.18284	5.37345	0.65901	7.80672
	1.18284	5.37345	0.65901	7.80672
	1.18284	5.37345	0.65901	7.80672
	1.14904	5.37345	0.65901	7.80672
	1.14904	5.37345	0.65901	7.80672
	1.14904	5.37345	0.60832	7.80672
	1.14904	5.37345	0.60832	7.80672
	1.14904	5.37345	0.60832	7.80672
	1.14904	5.37345	0.60832	7.80672
	1.14904	5.37345	0.60832	7.80672
	1.14904	5.37345	0.60832	7.75602
	1.14904	5.37345	0.60832	7.68843
	1.14904	5.37345	0.60832	7.65464
	1.14904	5.37345	0.60832	7.65464
	1.14904	5.37345	0.60832	7.65464
	1.14904	5.37345	0.60832	7.63774
	1.14904	5.37345	0.60832	7.59549
	1.14904	5.37345	0.60832	7.58705
	1.14904	5.37345	0.60832	7.58705
	1.14904	5.37345	0.60832	7.58705
	1.14904	5.37345	0.60832	7.5786
	1.14904	5.37345	0.60832	7.57015
	1.14904	5.37345	0.60832	7.57015
	1.14904	5.37345	0.60832	7.57015
	1.14904	5.37345	0.60832	7.57015
	1.14904	5.37345	0.60832	7.57015
	1.14904	5.37345	0.60832	7.57015
	1.14904	5.37345	0.60832	7.57015
	1.14904	5.37345	0.59987	7.57015
	1.14904	5.37345	0.59987	7.53635
	1.14904	5.37345	0.59987	7.53635
	1.14904	5.37345	0.59987	7.53635
	1.14904	5.33966	0.59987	7.53635
	1.14904	5.32276	0.59987	7.53635
	1.14904	5.30586	0.59987	7.53635
	1.14904	5.30586	0.59987	7.53635
	1.14904	5.30586	0.59987	7.53635
	1.14904	5.30586	0.59987	7.53635
	1.14904	5.30586	0.59987	7.53635
	1.14904	5.29741	0.59987	7.53635
	1.14904	5.29741	0.59987	7.53635
	1.14904	5.23827	0.59987	7.53635
	1.14904	5.23827	0.59987	7.53635
	1.14904	5.23827	0.59987	7.53635
	1.14904	5.23827	0.59987	7.53635
	1.14904	5.22137	0.59142	7.53635
	1.14904	5.22137	0.59142	7.53635
	1.14904	5.22137	0.59142	7.53635
	1.14904	5.17068	0.59142	7.53635
	1.14904	5.17068	0.59142	7.53635
	1.14904	5.17068	0.59142	7.51101
	1.14904	5.17068	0.59142	7.50256
	1.14904	5.17068	0.59142	7.50256
	1.14904	5.17068	0.59142	7.50256
	1.14904	5.16223	0.59142	7.50256
	1.14904	5.16223	0.59142	7.50256
	1.14904	5.13689	0.59142	7.50256
	1.14904	5.13689	0.59142	7.50256
	1.14904	5.13689	0.59142	7.50256
	1.14904	5.13689	0.59142	7.50256
	1.14904	5.13689	0.59142	7.50256
	1.14904	5.13689	0.59142	7.50256
	1.14904	5.13689	0.59142	7.50256
	1.14904	5.13689	0.59142	7.50256
	1.14904	5.13689	0.59142	7.50256
	1.14904	5.13689	0.59142	7.50256
	1.14904	5.13689	0.59142	7.50256
	1.14904	5.13689	0.59142	7.50256
	1.14904	5.13689	0.59142	7.50256
	1.14904	5.13689	0.59142	7.50256
	1.14904	5.13689	0.59142	7.50256
	1.14904	5.13689	0.59142	7.50256
	1.14904	5.13689	0.59142	7.50256
	1.14904	5.13689	0.59142	7.50256
	1.14904	5.13689	0.59142	7.50256
	1.14904	5.13689	0.59142	7.44342
	1.14904	5.13689	0.59142	7.44342
	1.14904	5.13689	0.59142	7.36738
	1.14904	5.13689	0.59142	7.35893
	1.14904	5.13689	0.59142	7.35048
	1.14904	5.13689	0.59142	7.29979
	1.14904	5.10309	0.59142	7.29979
	1.14904	5.10309	0.59142	7.28289
	1.14904	5.10309	0.59142	7.28289
	1.14904	5.10309	0.59142	7.28289
	1.14904	5.10309	0.59142	7.28289
	1.14904	5.10309	0.59142	7.28289
	1.14904	5.10309	0.59142	7.27444
	1.14904	5.10309	0.59142	7.27444
	1.14904	5.10309	0.59142	7.26599
	1.14904	5.10309	0.59142	7.26599
	1.14904	5.10309	0.59142	7.26599
	1.14904	5.10309	0.59142	7.26599
	1.14904	5.10309	0.59142	7.26599
	1.14904	5.10309	0.59142	7.26599
	1.14904	5.10309	0.59142	7.26599
	1.14904	5.10309	0.59142	7.26599
	1.14904	5.10309	0.59142	7.26599
	1.14904	5.10309	0.59142	7.26599
	1.14904	5.10309	0.59142	7.26599
	1.14904	5.10309	0.59142	7.23219
	1.14904	5.10309	0.59142	7.23219
	1.14904	5.10309	0.59142	7.23219
	1.14904	5.10309	0.59142	7.23219
	1.14904	5.10309	0.59142	7.23219
	1.14904	5.10309	0.59142	7.23219
	1.14904	5.10309	0.58297	7.23219
	1.14904	5.10309	0.58297	7.23219
	1.14904	5.10309	0.58297	7.23219
	1.14904	5.10309	0.58297	7.23219
	1.14904	5.10309	0.58297	7.23219
	1.14904	5.10309	0.58297	7.23219
	1.14904	5.10309	0.58297	7.23219
	1.14904	5.10309	0.58297	7.23219
	1.14904	5.10309	0.58297	7.23219
	1.14904	5.10309	0.58297	7.23219
	1.14904	5.10309	0.54072	7.23219
	1.14904	5.10309	0.54072	7.23219
	1.14904	5.10309	0.54072	7.23219
	1.14904	5.10309	0.54072	7.23219
	1.14904	5.10309	0.53228	7.23219
	1.14904	5.10309	0.53228	7.23219
	1.14904	5.10309	0.53228	7.2153
	1.14904	5.10309	0.53228	7.20685
	1.14904	5.10309	0.53228	7.20685
	1.14904	5.10309	0.53228	7.1984
	1.14904	5.10309	0.53228	7.1984
	1.14904	5.10309	0.53228	7.1984
	1.14904	5.10309	0.53228	7.1984
	1.14904	5.10309	0.52383	7.1984
	1.14904	5.10309	0.52383	7.1984
	1.14904	5.08619	0.52383	7.1984
	1.14904	5.08619	0.52383	7.1984
	1.14904	5.07774	0.52383	7.1984
	1.14904	5.0693	0.52383	7.1984
	1.14904	5.0693	0.52383	7.1984
	1.14904	5.0693	0.52383	7.1984
	1.14904	5.0693	0.52383	7.1984
	1.14904	5.0693	0.52383	7.1984
	1.14904	5.0693	0.52383	7.1984
	1.14904	5.0693	0.52383	7.1984
	1.14904	5.0693	0.52383	7.1984
	1.14904	5.0693	0.52383	7.1984
	1.14904	5.0693	0.52383	7.1984
	1.14904	5.0693	0.52383	7.1984
	1.14904	5.0693	0.52383	7.1984
	1.14904	5.0693	0.52383	7.1984
	1.14904	5.0693	0.52383	7.1984
	1.14904	5.0693	0.52383	7.1984
	1.14904	5.0693	0.52383	7.1984
	1.14904	5.0693	0.52383	7.1984
	1.14904	5.0693	0.52383	7.13926
	1.14904	5.0693	0.52383	7.13926
	1.14904	5.0693	0.52383	7.13926
	1.14904	5.0693	0.52383	7.13081
	1.14904	5.0693	0.52383	7.13081
	1.14904	5.0693	0.52383	7.07167
	1.14904	5.0693	0.52383	7.07167
	1.14904	5.0693	0.52383	7.05477
	1.14904	5.0693	0.52383	7.05477
	1.14904	5.0693	0.52383	7.05477
	1.14904	5.0693	0.52383	7.02942
	1.14904	5.0693	0.52383	6.99563
	1.14904	5.0693	0.52383	6.99563
	1.14904	5.0693	0.52383	6.99563
	1.14904	5.0693	0.52383	6.99563
	1.14904	5.0693	0.52383	6.98718
	1.14904	5.0693	0.52383	6.97873
	1.14904	5.0693	0.52383	6.96183
	1.14904	5.0693	0.52383	6.96183
	1.14904	5.0693	0.52383	6.96183
	1.14904	5.0693	0.52383	6.96183
	1.14904	5.0693	0.52383	6.96183
	1.14904	5.0693	0.52383	6.96183
	1.14904	5.01015	0.52383	6.96183
	1.14904	5.01015	0.52383	6.96183
	1.14904	5.0017	0.52383	6.96183
	1.14904	5.0017	0.52383	6.96183
	1.14904	5.0017	0.51538	6.92804
	1.14904	5.0017	0.51538	6.92804
	1.14904	5.0017	0.51538	6.92804
	1.14904	5.0017	0.51538	6.92804
	1.14904	4.99326	0.51538	6.92804
	1.14904	4.99326	0.51538	6.92804
	1.14904	4.99326	0.51538	6.92804
	1.14904	4.92567	0.51538	6.92804
	1.14904	4.92567	0.51538	6.92804
	1.14904	4.92567	0.51538	6.92804
	1.14904	4.92567	0.51538	6.92804
	1.14904	4.91722	0.51538	6.92804
	1.14904	4.91722	0.51538	6.92804
	1.14904	4.91722	0.51538	6.92804
	1.14904	4.91722	0.51538	6.92804
	1.14904	4.91722	0.51538	6.92804
	1.14904	4.86652	0.51538	6.92804
	1.14904	4.86652	0.51538	6.92804
	1.14904	4.86652	0.51538	6.92804
	1.14904	4.86652	0.51538	6.92804
	1.14904	4.86652	0.51538	6.92804
	1.14904	4.86652	0.51538	6.92804
	1.14904	4.86652	0.50693	6.92804
	1.14904	4.86652	0.50693	6.92804
	1.14904	4.86652	0.50693	6.92804
	1.14904	4.86652	0.50693	6.92804
	1.14904	4.84963	0.50693	6.92804
	1.14904	4.84118	0.50693	6.92804
	1.14904	4.83273	0.50693	6.92804
	1.14904	4.83273	0.50693	6.91114
	1.14904	4.83273	0.50693	6.91114
	1.14904	4.83273	0.50693	6.91114
	1.14904	4.83273	0.50693	6.89424
	1.14904	4.83273	0.50693	6.89424
	1.14904	4.83273	0.50693	6.89424
	1.14904	4.83273	0.50693	6.89424
	1.14904	4.83273	0.50693	6.89424
	1.14904	4.83273	0.50693	6.89424
	1.14904	4.83273	0.50693	6.89424
	1.14904	4.83273	0.50693	6.89424
	1.14904	4.79893	0.50693	6.89424
	1.14904	4.79893	0.50693	6.89424
	1.14904	4.79893	0.50693	6.89424
	1.14904	4.79893	0.50693	6.89424
	1.14904	4.79893	0.50693	6.89424
	1.14904	4.79893	0.50693	6.89424
	1.14904	4.79893	0.50693	6.89424
	1.14904	4.79893	0.50693	6.89424
	1.14904	4.79893	0.46469	6.89424
	1.14904	4.79893	0.46469	6.82665
	1.14904	4.79893	0.46469	6.82665
	1.14904	4.79893	0.45624	6.82665
	1.14904	4.79893	0.45624	6.8182
	1.14904	4.79893	0.45624	6.8182
	1.14904	4.79893	0.45624	6.76751
	1.14904	4.79893	0.45624	6.76751
	1.14904	4.79893	0.45624	6.76751
	1.14904	4.79893	0.45624	6.75906
	1.14904	4.79893	0.45624	6.75061
	1.14904	4.79893	0.45624	6.74216
	1.14904	4.79893	0.45624	6.73371
	1.14904	4.79893	0.45624	6.69147
	1.14904	4.79893	0.45624	6.68302
	1.14904	4.79893	0.45624	6.68302
	1.14904	4.79893	0.45624	6.67457
	1.14904	4.79893	0.45624	6.66612
	1.14904	4.79893	0.45624	6.66612
	1.14904	4.79893	0.45624	6.65767
	1.14904	4.79893	0.45624	6.65767
	1.14904	4.79893	0.45624	6.65767
	1.14904	4.79893	0.45624	6.65767
	1.14904	4.79893	0.45624	6.65767
	1.14904	4.79893	0.44779	6.65767
	1.14904	4.79893	0.44779	6.65767
	1.14904	4.79893	0.44779	6.65767
	1.14904	4.79893	0.44779	6.65767
	1.14904	4.79893	0.44779	6.65767
	1.14904	4.79893	0.44779	6.65767
[truncated: 4,885 more rows]

## Sheet: Figure 5B
10%	20%	30%	40%	50%
0.003298	0.004516	0.008079	0.009695	0.168747
0.003298	0.021077	0.004617	0.018698	0.179705
0.008244	0.010538	0.008079	0.007618	0.19373
0.001649	0.012044	0.019621	0.006925	0.160858
0.004947	0.010538	0.011542	0.009003	0.175322
0.001649	0.012044	0.015005	0.00831	0.209948
0.001649	0.01656	0.010388	0.006925	0.195045
0.001649	0.009033	0.008079	0.010388	0.220029
0.001649	0.006022	0.004617	0.004848	0.202935
0.001649	0.010538	0.011542	0.009003	0.127985
0.001649	0.009033	0.006925	0.004848	0.100372
0.001649	0.007527	0.012696	0.013158	0.171815
0.001649	0.006022	0.008079	0.00831	0.274817
0.001649	0.006022	0.008079	0.009003	0.197237
0.006595	0.006022	0.015005	0.007618	0.186279

## Sheet: Figure 5C
10%	20%	30%	40%	50%
0.474212	0.289052	0.047553	0.027424	0.044356
0.500594	0.279417	0.055402	0.040443	0.041727
0.294816	0.304709	0.073407	0.043213	0.036292
0.387152	0.10177	0.031856	0.029363	0.039798
0.388471	0.250512	0.04386	0.034626	0.039798
0.153674	0.221004	0.061404	0.041551	0.035766
0.554017	0.245092	0.05494	0.03518	0.037519
0.495977	0.261954	0.067405	0.040166	0.042954
0.544783	0.237866	0.054478	0.03241	0.038045
0.504551	0.246899	0.103878	0.026039	0.04348
0.504551	0.257738	0.11265	0.041828	0.048389
0.517742	0.264964	0.056787	0.036011	0.044006
0.515763	0.224015	0.072484	0.031025	0.038921
0.493998	0.213778	0.072022	0.032133	0.047688
0.463659	0.207756	0.069714	0.026039	0.044181

## Sheet: Figure 6C
10%	20%	30%	40%	50%
0.6251	0.64792	0.38718	0.17328	0.17049
0.28403	0.42071	0.18138	0	0.14624
0.18554	0.25628	0.085634	0.052469	0.071595
0.069445	0.38998	0.099703	0.0038566	0.016285

[truncated: 26 more sheets: Figure 6D, Figure 7A, Figure 7B, Figure 7C, Figure 7D, Figure 7E, Figure 7F, Figure 8A, Figure 8B, Figure 8C, Figure 8D, Figure 8E, SI Figure 1A, SI Figure 3A, SI Figure 3B, SI Figure 6A, SI Figure 6B, SI Figure 6C, SI Figure 7A, SI Figure7B …]
